# Supplementary material for: (1S,3R,8R)-2,2-Dibromo-10-bromo­methyl-3,7,7-trimethyl­tricyclo­[6.4.0.01,3]dodec-9-ene
Source: Acta Crystallogr Sect E Struct Rep Online. 2012 Nov 24;68(Pt 12):o3394–5. doi: 10.1107/S1600536812046430 (PMC3588986; doi:10.1107/S1600536812046430)
Supplement: Supplementary file 1 [file e-68-o3394-sup1.cif]

##############################################################################
#                                                                            #
# This CIF contains the data in a paper accepted for publication in          #
# Acta Crystallographica Section E. It conforms to the requirements of       #
# Notes for Authors for Acta Crystallographica Section E, and has been       #
# peer reviewed under the auspices of the IUCr Commission on Journals.       #
#                                                                            #
# Full details of the Crystallographic Information File format               #
# are given in the paper "The Crystallographic Information File (CIF):       #
# a New Standard Archive File for Crystallography" by S. R. Hall, F. H.      #
# Allen and I. D. Brown [Acta Cryst. (1991), A47, 655-685].                  #
#                                                                            #
# The current version of the core CIF dictionary is obtainable from          #
# ftp://ftp.iucr.org/pub/cif_core.dic.                                       #
#                                                                            #
# Software is freely available for graphical display of the structure(s)     #
# in this CIF. For information consult the CIF software page                 #
# http://www.iucr.org/resources/cif/software.                                #
#                                                                            #
# This file may be used for bona fide research purposes within the           #
# scientific community so long as proper attribution is given to the journal # 
# article from which it was obtained.                                        #
#                                                                            #
##############################################################################
data_I
_audit_creation_method     SHELXL-97
_chemical_name_systematic
;
(1<i>S</i>,3<i>R</i>,8<i>R</i>)-2,2-Dibromo-10-bromomethyl-3,7,7-
trimethyltricyclo[6.4.0.0^1,3^]dodec-9-ene
;
_chemical_name_common     ?
_chemical_formula_moiety     'C16 H23 Br3'
_chemical_formula_sum     'C16 H23 Br3'
_chemical_formula_iupac     'C16 H23 Br3'
_chemical_formula_weight     455.07
_chemical_melting_point     ?
_symmetry_cell_setting     orthorhombic
_symmetry_space_group_name_H-M     'P 21 21 21'
_symmetry_space_group_name_Hall     'P 2ac 2ab'
loop_
    _symmetry_equiv_pos_as_xyz
    'x, y, z'
    '-x+1/2, -y, z+1/2'
    '-x, y+1/2, -z+1/2'
    'x+1/2, -y+1/2, -z'
_cell_length_a     9.2614(5)
_cell_length_b     12.8215(8)
_cell_length_c     14.3966(11)
_cell_angle_alpha     90.00
_cell_angle_beta     90.00
_cell_angle_gamma     90.00
_cell_volume     1709.52(19)
_cell_formula_units_Z     4
_cell_measurement_reflns_used     3461
_cell_measurement_theta_min     3.1
_cell_measurement_theta_max     26.4
_cell_measurement_temperature     180(2)
_exptl_crystal_description     prism
_exptl_crystal_colour     colourless
_exptl_crystal_size_max     0.49
_exptl_crystal_size_mid     0.31
_exptl_crystal_size_min     0.08
_exptl_crystal_density_diffrn     1.768
_exptl_crystal_density_meas     ?
_exptl_crystal_density_method     'not measured'
_exptl_crystal_F_000     896
_exptl_absorpt_coefficient_mu     7.066
_exptl_absorpt_correction_type     multi-scan
_exptl_absorpt_process_details
;
(CrysAlis PRO; Agilent, 2010)
;
_exptl_absorpt_correction_T_min     0.13449
_exptl_absorpt_correction_T_max     1.00000
_exptl_special_details
;
Empirical absorption correction using spherical harmonics,
implemented in SCALE3 ABSPACK scaling algorithm.
CrysAlisPro (Agilent, 2010)
;
_diffrn_ambient_temperature     180(2)
_diffrn_radiation_type     MoK\a
_diffrn_radiation_wavelength     0.71073
_diffrn_radiation_monochromator     'graphite'
_diffrn_measurement_device_type     'Agilent Xcalibur (Sapphire1, long nozzle)'
_diffrn_measurement_method     '\w scans'
_diffrn_detector_area_resol_mean     8.2632
_diffrn_reflns_number     9721
_diffrn_reflns_av_R_equivalents     0.0485
_diffrn_reflns_av_sigmaI/netI     0.0474
_diffrn_reflns_theta_min     3.06
_diffrn_reflns_theta_max     26.37
_diffrn_reflns_theta_full     26.37
_diffrn_measured_fraction_theta_max     0.997
_diffrn_measured_fraction_theta_full     0.997
_diffrn_reflns_limit_h_min     -11
_diffrn_reflns_limit_h_max     11
_diffrn_reflns_limit_k_min     -16
_diffrn_reflns_limit_k_max     15
_diffrn_reflns_limit_l_min     -15
_diffrn_reflns_limit_l_max     17
_diffrn_standards_number     ?
_diffrn_standards_interval_count     ?
_diffrn_standards_interval_time     ?
_diffrn_standards_decay_%     ?
_refine_special_details
;
Refinement of <i>F</i>^2^ against ALL reflections. The weighted <i>R</i>-factor
<i>wR</i> and goodness of fit <i>S</i> are based on <i>F</i>^2^, conventional
<i>R</i>-factors <i>R</i> are based on <i>F</i>, with <i>F</i> set to zero for
negative <i>F</i>^2^. The threshold expression of <i>F</i>^2^ >
2\s(<i>F</i>^2^) is used only for calculating <i>R</i>-factors(gt) <i>etc</i>.
and is not relevant to the choice of reflections for refinement.
<i>R</i>-factors based on <i>F</i>^2^ are statistically about twice as large
as those based on <i>F</i>, and <i>R</i>- factors based on ALL data will be
even larger.
;
_reflns_number_total     3461
_reflns_number_gt     3121
_reflns_threshold_expression     I>2\s(I)
_refine_ls_structure_factor_coef     Fsqd
_refine_ls_matrix_type     full
_refine_ls_R_factor_all     0.0407
_refine_ls_R_factor_gt     0.0337
_refine_ls_wR_factor_gt     0.0726
_refine_ls_wR_factor_ref     0.0751
_refine_ls_goodness_of_fit_ref     1.042
_refine_ls_restrained_S_all     1.042
_refine_ls_number_reflns     3461
_refine_ls_number_parameters     176
_refine_ls_number_restraints     0
_refine_ls_hydrogen_treatment     constr
_refine_ls_weighting_scheme     calc
_refine_ls_weighting_details
         'calc w=1/[\s^2^(Fo^2^)+(0.0387P)^2^+0.0947P] where P=(Fo^2^+2Fc^2^)/3'
_atom_sites_solution_hydrogens     geom
_atom_sites_solution_primary     direct
_atom_sites_solution_secondary     difmap
_refine_ls_shift/su_max     0.001
_refine_ls_shift/su_mean     0.000
_refine_diff_density_max     0.655
_refine_diff_density_min     -0.550
_refine_ls_extinction_method     'SHELXL97 (Sheldrick, 2008)'
_refine_ls_extinction_coef     0.0034(4)
_refine_ls_extinction_expression
                                  'Fc^*^=kFc[1+0.001xFc^2^\l^3^/sin(2\q)]^-1/4^'
_refine_ls_abs_structure_details     'Flack (1983), 1460 Friedel pairs'
_refine_ls_abs_structure_Flack     0.012(16)
loop_
    _atom_type_symbol
    _atom_type_description
    _atom_type_scat_dispersion_real
    _atom_type_scat_dispersion_imag
    _atom_type_scat_source
    'C' 'C' 0.0033 0.0016
                         'International Tables Vol C Tables 4.2.6.8 and 6.1.1.4'
    'H' 'H' 0.0000 0.0000
                         'International Tables Vol C Tables 4.2.6.8 and 6.1.1.4'
    'Br' 'Br' -0.2901 2.4595
                         'International Tables Vol C Tables 4.2.6.8 and 6.1.1.4'
_computing_data_collection     'CrysAlis PRO (Agilent, 2010)'
_computing_cell_refinement     'CrysAlis PRO (Agilent, 2010)'
_computing_data_reduction     'CrysAlis PRO (Agilent, 2010)'
_computing_structure_solution     'SHELXS97 (Sheldrick, 2008)'
_computing_structure_refinement     'SHELXL97 (Sheldrick, 2008)'
_computing_molecular_graphics     'ORTEP-3 for Windows (Farrugia, 2012)'
_computing_publication_material     'WinGX (Farrugia, 2012)'
loop_
    _atom_site_type_symbol
    _atom_site_label
    _atom_site_fract_x
    _atom_site_fract_y
    _atom_site_fract_z
    _atom_site_U_iso_or_equiv
    _atom_site_adp_type
    _atom_site_calc_flag
    _atom_site_refinement_flags
    _atom_site_occupancy
    _atom_site_symmetry_multiplicity
    _atom_site_disorder_assembly
    _atom_site_disorder_group
    C C13 0.9676(5) 0.5913(4) 0.4115(3) 0.0283(12) Uani d . 1 1 . .
    H H13A 0.9119 0.6220 0.4606 0.042 Uiso calc R 1 1 . .
    H H13B 0.9989 0.5230 0.4299 0.042 Uiso calc R 1 1 . .
    H H13C 0.9093 0.5861 0.3565 0.042 Uiso calc R 1 1 . .
    C C1 1.1613(4) 0.6641(3) 0.2929(3) 0.0110(8) Uani d . 1 1 . .
    C C2 1.0820(5) 0.7571(3) 0.3330(3) 0.0164(9) Uani d . 1 1 . .
    C C3 1.0980(5) 0.6589(3) 0.3916(3) 0.0160(9) Uani d . 1 1 . .
    C C4 1.2066(6) 0.6600(3) 0.4707(3) 0.0251(11) Uani d . 1 1 . .
    H H4A 1.1567 0.6746 0.5285 0.030 Uiso calc R 1 1 . .
    H H4B 1.2760 0.7154 0.4602 0.030 Uiso calc R 1 1 . .
    C C5 1.2867(6) 0.5560(4) 0.4793(3) 0.0280(12) Uani d . 1 1 . .
    H H5A 1.2275 0.5082 0.5151 0.034 Uiso calc R 1 1 . .
    H H5B 1.3752 0.5675 0.5139 0.034 Uiso calc R 1 1 . .
    C C6 1.3251(5) 0.5037(3) 0.3864(3) 0.0233(10) Uani d . 1 1 . .
    H H6A 1.2356 0.4818 0.3573 0.028 Uiso calc R 1 1 . .
    H H6B 1.3798 0.4410 0.4001 0.028 Uiso calc R 1 1 . .
    C C7 1.4112(5) 0.5671(3) 0.3143(3) 0.0196(10) Uani d . 1 1 . .
    C C8 1.3273(4) 0.6703(3) 0.2837(3) 0.0146(8) Uani d . 1 1 . .
    H H8 1.3594 0.7261 0.3254 0.018 Uiso calc R 1 1 . .
    C C9 1.3668(4) 0.7037(3) 0.1861(3) 0.0186(10) Uani d . 1 1 . .
    H H9 1.4614 0.7250 0.1756 0.022 Uiso calc R 1 1 . .
    C C10 1.2776(5) 0.7050(3) 0.1147(3) 0.0158(9) Uani d . 1 1 . .
    C C11 1.1229(5) 0.6707(3) 0.1223(3) 0.0161(9) Uani d . 1 1 . .
    H H11A 1.0988 0.6284 0.0687 0.019 Uiso calc R 1 1 . .
    H H11B 1.0611 0.7318 0.1214 0.019 Uiso calc R 1 1 . .
    C C12 1.0923(4) 0.6086(3) 0.2101(3) 0.0139(8) Uani d . 1 1 . .
    H H12A 1.1318 0.5389 0.2041 0.017 Uiso calc R 1 1 . .
    H H12B 0.9889 0.6028 0.2195 0.017 Uiso calc R 1 1 . .
    C C14 1.5566(5) 0.6008(4) 0.3559(4) 0.0427(15) Uani d . 1 1 . .
    H H14A 1.6119 0.5401 0.3719 0.064 Uiso calc R 1 1 . .
    H H14B 1.5400 0.6419 0.4106 0.064 Uiso calc R 1 1 . .
    H H14C 1.6088 0.6415 0.3111 0.064 Uiso calc R 1 1 . .
    C C15 1.4416(6) 0.4939(4) 0.2310(3) 0.0328(13) Uani d . 1 1 . .
    H H15A 1.4933 0.4336 0.2521 0.049 Uiso calc R 1 1 . .
    H H15B 1.4985 0.5303 0.1856 0.049 Uiso calc R 1 1 . .
    H H15C 1.3518 0.4727 0.2036 0.049 Uiso calc R 1 1 . .
    C C16 1.3330(6) 0.7378(4) 0.0200(3) 0.0286(11) Uani d . 1 1 . .
    H H16A 1.3172 0.6817 -0.0241 0.034 Uiso calc R 1 1 . .
    H H16B 1.4361 0.7506 0.0236 0.034 Uiso calc R 1 1 . .
    Br Br1 0.89111(5) 0.79294(4) 0.28578(3) 0.02481(13) Uani d . 1 1 . .
    Br Br2 1.17768(6) 0.88596(3) 0.36490(3) 0.02729(14) Uani d . 1 1 . .
    Br Br3 1.23443(7) 0.86490(4) -0.02407(4) 0.04212(18) Uani d . 1 1 . .
loop_
    _atom_site_aniso_label
    _atom_site_aniso_U_11
    _atom_site_aniso_U_22
    _atom_site_aniso_U_33
    _atom_site_aniso_U_12
    _atom_site_aniso_U_13
    _atom_site_aniso_U_23
    C13 0.030(3) 0.028(3) 0.027(3) -0.002(2) 0.016(2) 0.009(2)
    C1 0.0118(18) 0.0124(18) 0.0088(19) -0.0009(16) 0.0025(16) 0.0028(17)
    C2 0.016(2) 0.018(2) 0.015(2) -0.0061(18) 0.0004(17) -0.0025(18)
    C3 0.020(2) 0.015(2) 0.013(2) 0.0007(19) 0.0037(18) -0.0005(17)
    C4 0.047(3) 0.021(2) 0.007(2) 0.003(2) -0.005(2) -0.0004(18)
    C5 0.046(3) 0.026(2) 0.013(2) 0.008(2) -0.005(2) 0.004(2)
    C6 0.032(3) 0.019(2) 0.020(3) 0.007(2) -0.001(2) 0.0051(18)
    C7 0.012(2) 0.021(2) 0.026(3) 0.0040(19) -0.0045(18) 0.0045(19)
    C8 0.0139(19) 0.015(2) 0.015(2) -0.0022(17) -0.0019(19) 0.0036(18)
    C9 0.010(2) 0.019(2) 0.026(3) -0.0017(18) 0.0026(16) 0.007(2)
    C10 0.021(2) 0.0145(19) 0.012(2) 0.0047(19) 0.0061(17) 0.0031(17)
    C11 0.020(2) 0.018(2) 0.010(2) -0.0006(18) -0.0006(17) -0.0011(17)
    C12 0.0130(19) 0.0158(19) 0.013(2) 0.0010(18) 0.0010(18) -0.0032(18)
    C14 0.020(3) 0.042(3) 0.066(4) -0.003(2) -0.022(3) 0.018(3)
    C15 0.029(3) 0.030(3) 0.040(3) 0.015(2) 0.009(2) 0.010(2)
    C16 0.033(3) 0.030(3) 0.023(3) 0.010(2) 0.011(2) 0.012(2)
    Br1 0.0178(2) 0.0254(2) 0.0312(3) 0.0070(2) 0.0019(2) -0.0009(2)
    Br2 0.0377(3) 0.0147(2) 0.0295(3) -0.0026(2) -0.0072(2) -0.0044(2)
    Br3 0.0431(3) 0.0365(3) 0.0467(4) 0.0046(3) 0.0065(3) 0.0243(3)
_geom_special_details
;
All s.u.'s (except the s.u. in the dihedral angle between two l.s. planes) are
estimated using the full covariance matrix. The cell s.u.'s are taken into
account individually in the estimation of s.u.'s in distances, angles and
torsion angles; correlations between s.u.'s in cell parameters are only used
when they are defined by crystal symmetry. An approximate (isotropic)
treatment of cell s.u.'s is used for estimating s.u.'s involving l.s. planes.
;
loop_
    _geom_bond_atom_site_label_1
    _geom_bond_atom_site_label_2
    _geom_bond_site_symmetry_2
    _geom_bond_distance
    _geom_bond_publ_flag
    C13 C3 . 1.514(6) ?
    C13 H13A . 0.9600 ?
    C13 H13B . 0.9600 ?
    C13 H13C . 0.9600 ?
    C1 C2 . 1.516(6) ?
    C1 C12 . 1.528(5) ?
    C1 C3 . 1.540(6) ?
    C1 C8 . 1.544(5) ?
    C2 C3 . 1.523(6) ?
    C2 Br2 . 1.930(4) ?
    C2 Br1 . 1.949(4) ?
    C3 C4 . 1.519(6) ?
    C4 C5 . 1.532(6) ?
    C4 H4A . 0.9700 ?
    C4 H4B . 0.9700 ?
    C5 C6 . 1.538(6) ?
    C5 H5A . 0.9700 ?
    C5 H5B . 0.9700 ?
    C6 C7 . 1.541(6) ?
    C6 H6A . 0.9700 ?
    C6 H6B . 0.9700 ?
    C7 C14 . 1.535(6) ?
    C7 C15 . 1.549(6) ?
    C7 C8 . 1.596(6) ?
    C8 C9 . 1.515(6) ?
    C8 H8 . 0.9800 ?
    C9 C10 . 1.318(6) ?
    C9 H9 . 0.9300 ?
    C10 C11 . 1.503(6) ?
    C10 C16 . 1.517(6) ?
    C11 C12 . 1.520(6) ?
    C11 H11A . 0.9700 ?
    C11 H11B . 0.9700 ?
    C12 H12A . 0.9700 ?
    C12 H12B . 0.9700 ?
    C14 H14A . 0.9600 ?
    C14 H14B . 0.9600 ?
    C14 H14C . 0.9600 ?
    C15 H15A . 0.9600 ?
    C15 H15B . 0.9600 ?
    C15 H15C . 0.9600 ?
    C16 Br3 . 1.973(4) ?
    C16 H16A . 0.9700 ?
    C16 H16B . 0.9700 ?
loop_
    _geom_angle_atom_site_label_1
    _geom_angle_atom_site_label_2
    _geom_angle_atom_site_label_3
    _geom_angle_site_symmetry_1
    _geom_angle_site_symmetry_3
    _geom_angle
    _geom_angle_publ_flag
    C3 C13 H13A . . 109.5 ?
    C3 C13 H13B . . 109.5 ?
    H13A C13 H13B . . 109.5 ?
    C3 C13 H13C . . 109.5 ?
    H13A C13 H13C . . 109.5 ?
    H13B C13 H13C . . 109.5 ?
    C2 C1 C12 . . 117.5(3) ?
    C2 C1 C3 . . 59.8(3) ?
    C12 C1 C3 . . 122.7(3) ?
    C2 C1 C8 . . 118.3(4) ?
    C12 C1 C8 . . 112.0(3) ?
    C3 C1 C8 . . 117.4(4) ?
    C1 C2 C3 . . 60.9(3) ?
    C1 C2 Br2 . . 122.8(3) ?
    C3 C2 Br2 . . 122.1(3) ?
    C1 C2 Br1 . . 119.5(3) ?
    C3 C2 Br1 . . 118.5(3) ?
    Br2 C2 Br1 . . 107.3(2) ?
    C13 C3 C4 . . 113.1(4) ?
    C13 C3 C2 . . 120.0(4) ?
    C4 C3 C2 . . 118.1(4) ?
    C13 C3 C1 . . 120.2(4) ?
    C4 C3 C1 . . 116.1(4) ?
    C2 C3 C1 . . 59.3(3) ?
    C3 C4 C5 . . 111.9(4) ?
    C3 C4 H4A . . 109.2 ?
    C5 C4 H4A . . 109.2 ?
    C3 C4 H4B . . 109.2 ?
    C5 C4 H4B . . 109.2 ?
    H4A C4 H4B . . 107.9 ?
    C4 C5 C6 . . 114.9(4) ?
    C4 C5 H5A . . 108.5 ?
    C6 C5 H5A . . 108.5 ?
    C4 C5 H5B . . 108.5 ?
    C6 C5 H5B . . 108.5 ?
    H5A C5 H5B . . 107.5 ?
    C5 C6 C7 . . 118.4(4) ?
    C5 C6 H6A . . 107.7 ?
    C7 C6 H6A . . 107.7 ?
    C5 C6 H6B . . 107.7 ?
    C7 C6 H6B . . 107.7 ?
    H6A C6 H6B . . 107.1 ?
    C14 C7 C6 . . 109.9(4) ?
    C14 C7 C15 . . 108.2(4) ?
    C6 C7 C15 . . 107.2(4) ?
    C14 C7 C8 . . 107.5(4) ?
    C6 C7 C8 . . 111.8(3) ?
    C15 C7 C8 . . 112.1(4) ?
    C9 C8 C1 . . 109.5(3) ?
    C9 C8 C7 . . 111.9(3) ?
    C1 C8 C7 . . 114.7(3) ?
    C9 C8 H8 . . 106.7 ?
    C1 C8 H8 . . 106.7 ?
    C7 C8 H8 . . 106.7 ?
    C10 C9 C8 . . 125.1(4) ?
    C10 C9 H9 . . 117.4 ?
    C8 C9 H9 . . 117.4 ?
    C9 C10 C11 . . 122.5(4) ?
    C9 C10 C16 . . 119.5(4) ?
    C11 C10 C16 . . 118.0(4) ?
    C10 C11 C12 . . 113.0(3) ?
    C10 C11 H11A . . 109.0 ?
    C12 C11 H11A . . 109.0 ?
    C10 C11 H11B . . 109.0 ?
    C12 C11 H11B . . 109.0 ?
    H11A C11 H11B . . 107.8 ?
    C11 C12 C1 . . 109.1(3) ?
    C11 C12 H12A . . 109.9 ?
    C1 C12 H12A . . 109.9 ?
    C11 C12 H12B . . 109.9 ?
    C1 C12 H12B . . 109.9 ?
    H12A C12 H12B . . 108.3 ?
    C7 C14 H14A . . 109.5 ?
    C7 C14 H14B . . 109.5 ?
    H14A C14 H14B . . 109.5 ?
    C7 C14 H14C . . 109.5 ?
    H14A C14 H14C . . 109.5 ?
    H14B C14 H14C . . 109.5 ?
    C7 C15 H15A . . 109.5 ?
    C7 C15 H15B . . 109.5 ?
    H15A C15 H15B . . 109.5 ?
    C7 C15 H15C . . 109.5 ?
    H15A C15 H15C . . 109.5 ?
    H15B C15 H15C . . 109.5 ?
    C10 C16 Br3 . . 111.2(3) ?
    C10 C16 H16A . . 109.4 ?
    Br3 C16 H16A . . 109.4 ?
    C10 C16 H16B . . 109.4 ?
    Br3 C16 H16B . . 109.4 ?
    H16A C16 H16B . . 108.0 ?
_iucr_refine_instructions_details
;
TITL NBX
CELL  0.71073   9.2614  12.8215  14.3966   90.000   90.000   90.000
ZERR     4.00   0.0005   0.0008   0.0011    0.000    0.000    0.000
LATT  -1
SYMM  1/2 - X, - Y, 1/2 + Z
SYMM  - X, 1/2 + Y, 1/2 - Z
SYMM  1/2 + X, 1/2 - Y, - Z
SFAC  C    H    BR
UNIT  64   92   12
MERG   2
SHEL  40  0.8
FMAP   2
PLAN   20
ACTA    52.80
BOND   $H
L.S.   4
WGHT    0.038700    0.094700
EXTI    0.003355
FVAR       1.93257
C13   1    0.967606    0.591308    0.411451    11.00000    0.02966    0.02839 =
         0.02683    0.00890    0.01594   -0.00160
AFIX 137
H13A  2    0.911855    0.622018    0.460565    11.00000   -1.50000
H13B  2    0.998903    0.522986    0.429859    11.00000   -1.50000
H13C  2    0.909337    0.586066    0.356500    11.00000   -1.50000
AFIX   0
MOLE    1
C1    1    1.161346    0.664104    0.292851    11.00000    0.01183    0.01238 =
         0.00878    0.00283    0.00252   -0.00095
C2    1    1.081970    0.757113    0.333031    11.00000    0.01588    0.01820 =
         0.01526   -0.00251    0.00036   -0.00610
C3    1    1.098035    0.658875    0.391631    11.00000    0.02039    0.01504 =
         0.01268   -0.00047    0.00375    0.00067
C4    1    1.206561    0.660020    0.470692    11.00000    0.04708    0.02105 =
         0.00715   -0.00040   -0.00494    0.00253
AFIX  23
H4A   2    1.156654    0.674614    0.528484    11.00000   -1.20000
H4B   2    1.275974    0.715443    0.460232    11.00000   -1.20000
AFIX   0
C5    1    1.286738    0.555958    0.479323    11.00000    0.04558    0.02556 =
         0.01288    0.00368   -0.00502    0.00788
AFIX  23
H5A   2    1.227479    0.508249    0.515116    11.00000   -1.20000
H5B   2    1.375185    0.567502    0.513914    11.00000   -1.20000
AFIX   0
C6    1    1.325090    0.503697    0.386391    11.00000    0.03155    0.01868 =
         0.01952    0.00509   -0.00101    0.00740
AFIX  23
H6A   2    1.235611    0.481800    0.357305    11.00000   -1.20000
H6B   2    1.379758    0.441031    0.400107    11.00000   -1.20000
AFIX   0
C7    1    1.411181    0.567149    0.314341    11.00000    0.01232    0.02090 =
         0.02558    0.00447   -0.00446    0.00402
C8    1    1.327273    0.670320    0.283740    11.00000    0.01392    0.01490 =
         0.01509    0.00362   -0.00195   -0.00217
AFIX  13
H8    2    1.359437    0.726124    0.325401    11.00000   -1.20000
AFIX   0
C9    1    1.366807    0.703732    0.186069    11.00000    0.01039    0.01929 =
         0.02608    0.00749    0.00264   -0.00170
AFIX  43
H9    2    1.461410    0.725034    0.175615    11.00000   -1.20000
AFIX   0
C10   1    1.277587    0.704970    0.114740    11.00000    0.02079    0.01453 =
         0.01221    0.00310    0.00615    0.00469
C11   1    1.122861    0.670723    0.122333    11.00000    0.02002    0.01792 =
         0.01024   -0.00110   -0.00058   -0.00058
AFIX  23
H11A  2    1.098752    0.628361    0.068706    11.00000   -1.20000
H11B  2    1.061111    0.731820    0.121383    11.00000   -1.20000
AFIX   0
C12   1    1.092326    0.608613    0.210057    11.00000    0.01296    0.01577 =
         0.01288   -0.00325    0.00098    0.00095
AFIX  23
H12A  2    1.131838    0.538865    0.204138    11.00000   -1.20000
H12B  2    0.988927    0.602799    0.219455    11.00000   -1.20000
AFIX   0
C14   1    1.556585    0.600826    0.355886    11.00000    0.02039    0.04178 =
         0.06607    0.01831   -0.02173   -0.00320
AFIX 137
H14A  2    1.611854    0.540101    0.371938    11.00000   -1.50000
H14B  2    1.539969    0.641938    0.410582    11.00000   -1.50000
H14C  2    1.608842    0.641494    0.311112    11.00000   -1.50000
AFIX   0
C15   1    1.441588    0.493947    0.230979    11.00000    0.02912    0.02967 =
         0.03953    0.00995    0.00920    0.01514
AFIX 137
H15A  2    1.493308    0.433568    0.252144    11.00000   -1.50000
H15B  2    1.498481    0.530260    0.185579    11.00000   -1.50000
H15C  2    1.351814    0.472655    0.203561    11.00000   -1.50000
AFIX   0
C16   1    1.333014    0.737760    0.019968    11.00000    0.03291    0.03017 =
         0.02271    0.01166    0.01122    0.00968
AFIX  23
H16A  2    1.317217    0.681701   -0.024121    11.00000   -1.20000
H16B  2    1.436076    0.750616    0.023558    11.00000   -1.20000
AFIX   0
BR1   3    0.891109    0.792942    0.285780    11.00000    0.01785    0.02536 =
         0.03121   -0.00093    0.00187    0.00697
BR2   3    1.177681    0.885958    0.364897    11.00000    0.03766    0.01470 =
         0.02951   -0.00437   -0.00718   -0.00257
BR3   3    1.234426    0.864896   -0.024072    11.00000    0.04313    0.03654 =
         0.04668    0.02431    0.00652    0.00455
HKLF 4
REM  NBX
REM R1 =  0.0337 for   3121 Fo > 4sig(Fo)  and  0.0407 for all   3461 data
REM    176 parameters refined using      0 restraints
END
WGHT      0.0387      0.0947
REM Highest difference peak  0.655,  deepest hole -0.550,  1-sigma level  0.096
Q1    1   0.8972  0.8808  0.2838  11.00000  0.05    0.65
Q2    1   1.1729  0.7961  0.3640  11.00000  0.05    0.59
Q3    1   0.8936  0.7438  0.3434  11.00000  0.05    0.58
Q4    1   0.8894  0.7205  0.2811  11.00000  0.05    0.50
Q5    1   0.8919  0.7544  0.2227  11.00000  0.05    0.47
Q6    1   1.2322  0.8178  0.0467  11.00000  0.05    0.42
Q7    1   1.2306  0.7920 -0.0415  11.00000  0.05    0.42
Q8    1   0.8931  0.8592  0.3474  11.00000  0.05    0.42
Q9    1   1.2311  0.9549 -0.0312  11.00000  0.05    0.41
Q10   1   1.1710  0.9671  0.3618  11.00000  0.05    0.39
Q11   1   1.1729  0.9309  0.4359  11.00000  0.05    0.39
Q12   1   1.1667  0.9147  0.3059  11.00000  0.05    0.38
Q13   1   1.0576  0.7872  0.2483  11.00000  0.05    0.37
Q14   1   0.9947  0.8420  0.2764  11.00000  0.05    0.37
Q15   1   1.2602  0.8578  0.3653  11.00000  0.05    0.37
Q16   1   1.2699  0.7588  0.3703  11.00000  0.05    0.36
Q17   1   1.1516  0.6335  0.3419  11.00000  0.05    0.35
Q18   1   1.2337  0.9126  0.0463  11.00000  0.05    0.35
Q19   1   1.1937  0.8601  0.3024  11.00000  0.05    0.33
Q20   1   1.0292  0.8902  0.3978  11.00000  0.05    0.32
;
data_global
_journal_date_recd_electronic     2012-11-06
_journal_date_accepted     2012-11-09
_journal_name_full     'Acta Crystallographica, Section E'
_journal_year     2012
_journal_volume     68
_journal_issue     12
_journal_page_first     o3394
_journal_page_last     o3395
_journal_paper_category     QO
_journal_paper_doi     10.1107/S1600536812046430
_journal_coeditor_code     IM2411
_publ_contact_author_name     'Dr Oukhrib Abdelouahd'
_publ_contact_author_address
;
Laboratoire de Chimie des Substances Naturelles
"Unit\'e Associ\'e au CNRST (URAC16)"
Facult\'e des Sciences Semlalia,
BP 2390 Bd My Abdellah,
40000 Marrakech
Morocco,
;
_publ_contact_author_email     'berraho@uca.ma'
_publ_contact_author_fax     '0021224437408'
_publ_contact_author_phone     '0021224434649'
_publ_section_title
;\
(1<i>S</i>,3<i>R</i>,8<i>R</i>)-2,2-Dibromo-10-bromomethyl-3,7,7-\
trimethyltricyclo[6.4.0.0^1,3^]dodec-9-ene
;
loop_
    _publ_author_name
    _publ_author_address
    'Oukhrib, Abdelouahd'
;
Laboratoire de Chimie des Substances Naturelles
"Unit\'e Associ\'e au CNRST (URAC16)"
Facult\'e des Sciences Semlalia,
BP 2390 Bd My Abdellah,
40000 Marrakech
Morocco
;
    'Benharref, Ahmed'
;
Laboratoire de Chimie des Substances Naturelles
"Unit\'e Associ\'e au CNRST (URAC16)"
Facult\'e des Sciences Semlalia,
BP 2390 Bd My Abdellah,
40000 Marrakech
Morocco
;
    'Saadi, Mohamed'
;
Laboratoire de Chimie du Solide Appliqu\'ee
Facult\'e des Sciences
Avenue Ibn Battouta
BP 1014 Rabat, Morocco
;
    'Daran, Jean-Claude'
;
Laboratoire de Chimie de Coordination,
205 route de Narbonne, 31077 Toulouse Cedex 04, France
;
    'Berraho, Moha'
;
Laboratoire de Chimie des Substances Naturelles
"Unit\'e Associ\'e au CNRST (URAC16)"
Facult\'e des Sciences Semlalia,
BP 2390 Bd My Abdellah,
40000 Marrakech
Morocco
;
