# Supplementary material for: (1S,3R,8R)-2,2-Dibromo-10-bromo­methyl-3,7,7-trimethyl­tricyclo­[6.4.0.01,3]dodec-9-ene
Source: Acta Crystallogr Sect E Struct Rep Online. 2012 Nov 24;68(Pt 12):o3394–5. doi: 10.1107/S1600536812046430 (PMC3588986; doi:10.1107/S1600536812046430)
Supplement: Supplementary file 2 [file e-68-o3394-Isup2.hkl]

#
# h,k,l, Fc-squared, Fo-squared, sigma(Fo-squared) and status flag
#
data_I
_shelx_title ' NBX'
_shelx_refln_list_code          4
_shelx_F_calc_maximum      261.74
_exptl_crystal_F_000       896.00
_reflns_d_resolution_high  0.8001
 
loop_
 _symmetry_equiv_pos_as_xyz
 'x, y, z'
 '-x+1/2, -y, z+1/2'
 '-x, y+1/2, -z+1/2'
 'x+1/2, -y+1/2, -z'
 
_cell_length_a     9.2614
_cell_length_b    12.8215
_cell_length_c    14.3966
_cell_angle_alpha  90.000
_cell_angle_beta   90.000
_cell_angle_gamma  90.000
 
_shelx_F_squared_multiplier     1.000
 
loop_
 _refln_index_h
 _refln_index_k
 _refln_index_l
 _refln_F_squared_calc
 _refln_F_squared_meas
 _refln_F_squared_sigma
 _refln_observed_status
   2   0   0    29333.00    30987.46    409.53 o
   4   0   0     6448.38     7870.08    163.71 o
   6   0   0     2177.64     2496.89    149.23 o
   8   0   0      296.56      327.78     50.26 o
  10   0   0      996.71     1295.80    113.72 o
   2   1   0      266.09      307.78     10.76 o
   3   1   0    14419.18    15053.04    126.74 o
   4   1   0     6821.40     6947.23    100.53 o
   5   1   0      907.46      888.16     57.44 o
   6   1   0     9154.60     9563.33    518.67 o
   7   1   0     1772.92     1960.09     87.94 o
   8   1   0      397.33      448.91     38.75 o
   9   1   0      216.58      240.38     40.66 o
  10   1   0     1145.80     1213.26     85.65 o
  11   1   0      355.20      563.80     74.05 o
   0   2   0    18982.04    21080.41     91.82 o
   1   2   0     7791.95     7566.46     94.42 o
   2   2   0      453.12      508.76     19.53 o
   3   2   0    24607.06    24599.94    540.05 o
   4   2   0     8348.80     8637.29    269.59 o
   5   2   0     4227.13     4404.27    168.03 o
   6   2   0     1932.22     2170.40    115.04 o
   7   2   0     1376.18     1488.53    124.08 o
   8   2   0     2741.26     3095.06    113.26 o
   9   2   0      187.84      186.74     39.15 o
  10   2   0      883.29      939.07     78.33 o
  11   2   0       56.41       77.45     87.54 o
   1   3   0     1555.83     1401.85     34.36 o
   2   3   0    33867.25    34769.13    270.81 o
   3   3   0    24777.92    25073.18    522.32 o
   4   3   0     6653.60     6678.47    110.67 o
   5   3   0     5386.42     5848.13    167.54 o
   6   3   0      137.57      167.40     31.75 o
   7   3   0     3167.36     3183.72    114.34 o
   8   3   0      357.36      328.92     50.69 o
   9   3   0       63.76       61.00     40.29 o
  10   3   0       45.74       49.54     39.23 o
  11   3   0     1486.54     1378.28    103.18 o
   0   4   0    25453.22    21303.75    976.63 o
   1   4   0     3706.72     3589.26     48.28 o
   2   4   0    20950.58    20873.75    178.82 o
   3   4   0      109.35      130.13     23.93 o
   4   4   0     7157.85     6794.89    164.69 o
   5   4   0     3488.13     3280.86     85.03 o
   6   4   0      356.18      421.42     42.60 o
   7   4   0        1.06       -7.15     38.99 o
   8   4   0      731.87      665.90     74.32 o
   9   4   0     2923.73     2591.90    132.38 o
  10   4   0      320.24      175.59     53.90 o
  11   4   0        7.70      -40.87     44.57 o
   1   5   0    68507.50    69337.62   1680.98 o
   2   5   0    14327.48    15088.76    304.08 o
   3   5   0     1014.08     1054.85     66.82 o
   4   5   0     4859.69     5225.71    158.26 o
   5   5   0     1309.54     1353.84     72.90 o
   6   5   0      521.37      606.29     55.65 o
   7   5   0       96.97       37.55     38.12 o
   8   5   0      692.64      747.23     92.96 o
   9   5   0        4.30      -24.46     46.54 o
  10   5   0      434.61      306.13     63.44 o
   0   6   0      312.31      309.33     32.69 o
   1   6   0     3110.61     3227.19     61.05 o
   2   6   0     1930.96     1875.12     57.41 o
   3   6   0      794.57      803.18     68.41 o
   4   6   0      288.21      280.39     36.28 o
   5   6   0    19042.79    19094.98    411.47 o
   6   6   0      432.91      548.24     98.86 o
   7   6   0      396.82      378.82     52.55 o
   8   6   0      444.09      445.04     56.68 o
   9   6   0     3599.38     3054.09    182.53 o
  10   6   0        8.81      -52.61     52.61 o
   1   7   0    20996.43    20462.35    165.25 o
   2   7   0     8057.88     7678.14    319.51 o
   3   7   0      258.40      238.07     32.59 o
   4   7   0     2363.41     2347.30     80.83 o
   5   7   0      170.70      153.64     48.49 o
   6   7   0      460.79      484.48     69.46 o
   7   7   0     6116.97     6045.07    272.13 o
   8   7   0      218.83      190.72     50.47 o
   9   7   0       42.42        5.95     46.87 o
  10   7   0      595.72      417.24     70.09 o
   0   8   0     7244.06     7658.45    150.90 o
   1   8   0     6909.48     6857.98     86.65 o
   2   8   0     7922.99     7417.23     96.11 o
   3   8   0     6513.94     6700.68    141.42 o
   4   8   0     4263.86     4226.56    139.65 o
   5   8   0     2066.74     2066.90     87.91 o
   6   8   0      709.33      630.63     57.81 o
   7   8   0      308.10      413.42     57.49 o
   8   8   0     1237.92     1157.20     82.37 o
   9   8   0      150.41       63.56     47.58 o
  10   8   0      717.27      548.35    196.83 o
   1   9   0     4637.05     4630.83    113.43 o
   2   9   0     8001.36     7837.50    106.89 o
   3   9   0     2847.48     2949.18    101.81 o
   4   9   0        1.68       48.67     52.04 o
   5   9   0      215.21      228.50     44.24 o
   6   9   0        0.29      -19.18     42.88 o
   7   9   0     3877.82     4035.00    222.46 o
   8   9   0     2719.03     2349.14    130.13 o
   9   9   0      224.54      143.75     48.97 o
   0  10   0     4866.73     4967.70    133.90 o
   1  10   0     2940.48     2785.09     70.40 o
   2  10   0      674.26      620.69     48.67 o
   3  10   0     6245.10     6254.03    150.46 o
   4  10   0     4537.65     4545.68    139.16 o
   5  10   0      820.42      873.26     67.31 o
   6  10   0      210.47      183.26     46.08 o
   7  10   0        9.02      -47.35     47.35 o
   8  10   0       10.81       12.31     66.98 o
   9  10   0      123.59      149.55     70.84 o
   1  11   0     2335.59     2215.04     75.70 o
   2  11   0      165.54      163.54     37.23 o
   3  11   0     1753.28     1809.13    105.65 o
   4  11   0     3619.98     3811.41    132.84 o
   5  11   0      859.38      914.40     69.86 o
   6  11   0     2898.57     2825.48    197.07 o
   7  11   0      137.81       40.16     74.78 o
   8  11   0     1604.04     1626.52    100.86 o
   0  12   0     7478.30     7660.79    215.43 o
   1  12   0      123.92      100.31     34.02 o
   2  12   0     2190.57     2334.97     82.99 o
   3  12   0      840.55      875.67     64.54 o
   4  12   0      144.44      233.46     78.38 o
   5  12   0      183.99      198.42     48.08 o
   6  12   0      456.57      452.35     63.45 o
   7  12   0      180.00       52.49     59.83 o
   1  13   0     2384.88     2395.88     95.05 o
   2  13   0     3317.93     3232.56    135.90 o
   3  13   0      453.74      483.90     49.53 o
   4  13   0      597.46      786.13     97.37 o
   5  13   0     1031.40     1064.13     79.68 o
   6  13   0     1755.36     1852.87    104.24 o
   0  14   0      110.99      112.70     57.08 o
   1  14   0     1712.34     1607.39    121.68 o
   2  14   0        4.08       28.32     41.29 o
   3  14   0     1737.55     1715.20    101.81 o
   4  14   0       39.31       47.59     73.37 o
   5  14   0        3.94       18.45     46.15 o
   1  15   0        0.59       20.79     37.37 o
   2  15   0     2643.37     2398.26    107.66 o
   3  15   0     1885.93     1986.93    107.10 o
   4  15   0      428.29      413.53     72.88 o
   0  16   0      237.22      358.48     73.21 o
   2   0   1      901.66      952.80     34.63 o
   3   0   1    12538.45    12987.09    127.42 o
   4   0   1     1690.16     2042.51     85.16 o
   5   0   1     4134.36     5075.83    181.04 o
   6   0   1        8.81       11.98     23.04 o
   7   0   1      245.20      263.20     31.48 o
   8   0   1     2539.99     2904.20     98.84 o
   9   0   1     1238.59     1407.26     90.61 o
  10   0   1     2348.05     3003.50    110.80 o
  11   0   1     1550.30     1912.10    113.31 o
 -11   1   1     2159.88     2513.22    148.66 o
 -10   1   1     1265.51     1314.86     99.07 o
  -9   1   1     1095.59     1221.84     70.38 o
  -8   1   1     2519.40     2853.61     84.09 o
  -7   1   1     7872.53     8694.43    389.67 o
  -6   1   1     3579.01     3967.92    137.52 o
  -5   1   1      905.78      989.70     43.34 o
  -4   1   1    10293.90    10395.44    352.24 o
  -3   1   1     6243.40     6701.64    145.29 o
  -2   1   1     6954.07     6823.49     88.01 o
  -1   1   1     5543.09     5823.94     52.49 o
   1   1   1     4695.13     4604.81     88.16 o
   2   1   1     7068.93     6677.91     76.70 o
   3   1   1     7266.87     7264.92    120.29 o
   4   1   1    10585.01    10688.77    455.27 o
   5   1   1      941.56     1075.66     66.85 o
   6   1   1     3985.33     4199.04    258.64 o
   7   1   1     7821.72     9405.55    160.94 o
   8   1   1     2574.66     3001.07     94.30 o
   9   1   1     1023.92     1210.64     63.13 o
  10   1   1     1296.06     1505.51     71.85 o
  11   1   1     2146.39     2751.49    130.15 o
 -11   2   1      248.21      249.84     51.15 o
 -10   2   1      654.43      624.80     71.75 o
  -9   2   1     2028.26     2264.40    220.39 o
  -8   2   1      165.38      142.64     31.56 o
  -7   2   1     7430.03     7514.47    264.16 o
  -6   2   1     1276.53     1302.54     67.90 o
  -5   2   1    15581.29    16076.29    526.10 o
  -4   2   1     1564.79     1382.77     53.41 o
  -3   2   1    10176.14     9745.49     60.53 o
  -2   2   1     2266.44     2361.75     27.70 o
  -1   2   1    18943.98    18002.42    336.64 o
   0   2   1      255.66      259.00      7.69 o
   1   2   1    18456.76    17571.36    129.65 o
   2   2   1     1673.57     1786.02     40.62 o
   3   2   1    10666.81    10156.94    136.78 o
   4   2   1     2063.47     1953.26     61.65 o
   5   2   1    16484.75    18568.00    681.43 o
   6   2   1     1390.05     1593.47     94.77 o
   7   2   1     6911.45     7752.99    432.63 o
   8   2   1      177.81      215.67     41.76 o
   9   2   1     1902.10     2111.94    122.42 o
  10   2   1      614.03      656.86     85.29 o
  11   2   1      247.16      271.28     84.12 o
 -11   3   1      961.01      826.80    113.59 o
 -10   3   1      485.25      400.64     54.73 o
  -9   3   1     1236.55     1309.08    157.51 o
  -8   3   1     4419.44     4800.31    381.83 o
  -7   3   1     1534.29     1682.85     92.45 o
  -6   3   1     7705.97     8333.48    161.05 o
  -5   3   1     5078.99     5791.17    120.11 o
  -4   3   1     7560.45     7622.54    237.09 o
  -3   3   1     2612.16     2663.47     47.47 o
  -2   3   1     7059.02     7203.12     94.59 o
  -1   3   1     7771.19     7690.01     80.19 o
   0   3   1     4251.86     4547.92     73.14 o
   1   3   1     8167.91     7930.56     73.66 o
   2   3   1     7365.79     7058.99     83.65 o
   3   3   1     1987.24     1986.67     37.45 o
   4   3   1     7061.30     7372.18    100.57 o
   5   3   1     4816.33     4873.35    112.31 o
   6   3   1     7776.81     8495.43    384.78 o
   7   3   1     1439.97     1458.15     79.96 o
   8   3   1     4394.71     4187.61    217.33 o
   9   3   1     1317.91     1158.60     94.18 o
  10   3   1      528.37      561.60     60.09 o
  11   3   1     1016.13     1143.10    160.99 o
 -11   4   1      178.52       66.38     40.91 o
 -10   4   1     2589.86     2113.70    122.38 o
  -9   4   1     1919.16     1990.52    223.89 o
  -8   4   1     2095.24     1948.46    113.45 o
  -7   4   1       32.91       19.95     40.34 o
  -6   4   1     4314.06     4716.78    172.53 o
  -5   4   1     4998.73     5634.99    141.17 o
  -4   4   1     3764.68     4046.39    118.45 o
  -3   4   1     3205.66     3437.21     84.85 o
  -2   4   1     6348.21     6568.22    151.52 o
  -1   4   1     2226.58     2075.10     42.26 o
   0   4   1      905.89      811.20     18.91 o
   1   4   1     2855.56     2728.83     41.23 o
   2   4   1     7066.68     7194.72     90.64 o
   3   4   1     3407.89     3506.53     76.12 o
   4   4   1     3396.22     3492.91     86.58 o
   5   4   1     4856.31     5041.79     87.28 o
   6   4   1     4573.38     4355.00    283.11 o
   7   4   1       12.75      -10.98     40.84 o
   8   4   1     1986.82     1906.11    115.14 o
   9   4   1     1890.80     1610.13    111.56 o
  10   4   1     2509.87     2614.15    268.72 o
  11   4   1      189.11      139.52     46.86 o
 -10   5   1       94.50       25.77     49.05 o
  -9   5   1      942.00      693.75     75.52 o
  -8   5   1     2053.68     1756.95    171.45 o
  -7   5   1      261.19      290.69     49.94 o
  -6   5   1     6231.36     6166.75    205.88 o
  -5   5   1     3166.28     3738.01    141.02 o
  -4   5   1     4306.37     4238.53    200.67 o
  -3   5   1     2220.07     2426.57     70.61 o
  -2   5   1    14737.26    14333.92    151.58 o
  -1   5   1     2357.56     2505.09     61.26 o
   0   5   1     2900.70     2720.48     57.56 o
   1   5   1     2403.99     2549.55     36.34 o
   2   5   1    14450.52    14285.37    148.87 o
   3   5   1     2097.81     2138.55     62.97 o
   4   5   1     4313.93     4025.73     96.14 o
   5   5   1     3413.53     3502.63    100.18 o
   6   5   1     6211.27     5953.21    257.22 o
   7   5   1      184.68       95.13     38.42 o
   8   5   1     1974.67     1755.07    109.56 o
   9   5   1     1022.26      898.85     89.07 o
  10   5   1      120.27       53.31     48.06 o
 -10   6   1      902.07      624.43     77.62 o
  -9   6   1     1189.82      903.86     86.23 o
  -8   6   1     2697.50     2480.29    209.29 o
  -7   6   1     2230.91     2197.08    100.12 o
  -6   6   1     6827.26     7033.15    311.26 o
  -5   6   1     5698.65     5428.60    175.98 o
  -4   6   1     3330.96     3459.53    105.48 o
  -3   6   1     6658.57     6374.49    127.68 o
  -2   6   1     4645.86     5043.22     92.45 o
  -1   6   1      644.98      628.36     31.64 o
   0   6   1      912.96      871.32     32.00 o
   1   6   1      674.10      670.67     29.69 o
   2   6   1     4425.64     4397.24     91.29 o
   3   6   1     6403.44     6357.26    110.53 o
   4   6   1     3433.86     3656.09     94.59 o
   5   6   1     6028.81     5759.22    130.40 o
   6   6   1     7179.95     6787.62    258.94 o
   7   6   1     2377.00     2251.05    151.70 o
   8   6   1     2973.53     2649.04    175.22 o
   9   6   1     1091.72      981.88     90.43 o
  10   6   1      799.38      573.13     73.68 o
 -10   7   1       37.80       -8.56     51.06 o
  -9   7   1     2086.44     1685.04    132.65 o
  -8   7   1      894.65      824.38     79.65 o
  -7   7   1     1082.75     1054.73     75.63 o
  -6   7   1     3086.48     2876.45    144.64 o
  -5   7   1      326.60      293.82     44.85 o
  -4   7   1      757.59      749.28     53.18 o
  -3   7   1      313.28      327.97     36.68 o
  -2   7   1     3844.74     3427.04     66.94 o
  -1   7   1     2781.66     2735.95     71.86 o
   0   7   1      240.83      244.62     22.79 o
   1   7   1     2928.86     2899.41     71.29 o
   2   7   1     4408.49     4205.25    108.12 o
   3   7   1      336.03      334.68     35.52 o
   4   7   1      749.47      724.91     50.07 o
   5   7   1      423.61      315.64     69.27 o
   6   7   1     2998.56     2966.02    104.67 o
   7   7   1      877.22      814.91     66.78 o
   8   7   1      981.34      868.70     72.67 o
   9   7   1     2239.25     1797.07    172.19 o
  10   7   1       25.82      -27.04     44.70 o
 -10   8   1     1112.90      781.10    116.83 o
  -9   8   1      817.20      681.64     82.54 o
  -8   8   1      651.09      641.99     67.44 o
  -7   8   1      417.16      491.47     75.12 o
  -6   8   1      109.00       27.19     67.34 o
  -5   8   1     2806.15     2763.80    100.85 o
  -4   8   1     3918.35     4278.90    139.89 o
  -3   8   1     2609.44     2701.50     93.85 o
  -2   8   1     2391.00     2289.78     58.77 o
  -1   8   1     5546.22     5426.43    104.18 o
   0   8   1     9954.21    10114.46    182.41 o
   1   8   1     5821.06     5786.68    140.66 o
   2   8   1     2498.17     2334.64    107.41 o
   3   8   1     2726.25     2762.99     98.69 o
   4   8   1     3727.36     3748.71    103.25 o
   5   8   1     2557.16     2491.11     93.34 o
   6   8   1      180.06       85.15     67.16 o
   7   8   1      350.17      444.19     59.72 o
   8   8   1      641.55      593.88     65.41 o
   9   8   1      753.28      669.34     82.17 o
  10   8   1     1089.21      918.61    184.78 o
  -9   9   1      427.52      338.62     60.25 o
  -8   9   1     1684.81     1579.30     94.81 o
  -7   9   1      397.01      309.75     53.40 o
  -6   9   1     2854.53     2965.42    114.51 o
  -5   9   1      358.39      371.25     50.83 o
  -4   9   1     5243.99     5453.38    148.41 o
  -3   9   1     4690.88     4725.83    191.38 o
  -2   9   1     1491.86     1446.79     64.59 o
  -1   9   1     1403.47     1351.55     44.21 o
   0   9   1     3390.71     3211.94     76.78 o
   1   9   1     1483.17     1482.11     48.87 o
   2   9   1     1735.44     1594.81     57.85 o
   3   9   1     4829.35     4824.48    114.69 o
   4   9   1     5292.64     5295.99    139.68 o
   5   9   1      342.78      317.66     46.41 o
   6   9   1     2980.83     2971.93    152.98 o
   7   9   1      427.97      469.17     58.96 o
   8   9   1     1517.91     1397.83    131.87 o
   9   9   1      449.18      352.43     69.70 o
  -9  10   1     1328.87     1038.04    122.26 o
  -8  10   1       74.83       92.02     86.04 o
  -7  10   1     1870.30     1772.26     99.32 o
  -6  10   1     1084.54     1082.92    126.63 o
  -5  10   1     2167.64     2214.72    102.46 o
  -4  10   1     3253.87     3474.82    145.99 o
  -3  10   1     2507.63     2531.58    117.49 o
  -2  10   1      426.27      433.53     44.12 o
  -1  10   1     1913.89     1815.61     72.89 o
   0  10   1     6456.18     6297.49    117.58 o
   1  10   1     2167.08     2059.73     73.57 o
   2  10   1      351.55      407.75     50.43 o
   3  10   1     2408.27     2454.07     94.80 o
   4  10   1     3420.22     3557.85    143.90 o
   5  10   1     2168.32     2303.89    170.14 o
   6  10   1     1081.75     1057.03     73.28 o
   7  10   1     1823.32     1823.08     98.30 o
   8  10   1       59.97       88.81     44.73 o
  -8  11   1      254.35      257.18     53.60 o
  -7  11   1     3394.91     3060.96    170.18 o
  -6  11   1      932.15      853.01     74.36 o
  -5  11   1      294.08      349.44     53.76 o
  -4  11   1      579.51      641.31     59.89 o
  -3  11   1     4542.23     4305.82    135.29 o
  -2  11   1      212.29      194.62     29.94 o
  -1  11   1        8.57        2.78     28.07 o
   0  11   1      995.93      986.62     68.45 o
   1  11   1       19.46       20.53     29.51 o
   2  11   1      170.80      158.78     33.64 o
   3  11   1     4721.86     4572.47    134.58 o
   4  11   1      623.45      697.41     60.72 o
   5  11   1      291.34      347.74     52.39 o
   6  11   1     1057.94     1023.83     99.87 o
   7  11   1     3481.14     3437.54    162.62 o
   8  11   1      195.64      172.51     79.45 o
  -7  12   1       11.13      -41.64     49.42 o
  -6  12   1      122.58      120.51     48.65 o
  -5  12   1      259.05      245.68     49.84 o
  -4  12   1      395.95      453.24     56.93 o
  -3  12   1     2273.65     2312.56    126.36 o
  -2  12   1      556.45      531.00     47.49 o
  -1  12   1     5478.50     5301.98    130.01 o
   0  12   1     1388.39     1401.00     70.75 o
   1  12   1     5128.54     4891.82    124.61 o
   2  12   1      575.95      580.16     49.56 o
   3  12   1     2242.36     2098.15     89.39 o
   4  12   1      401.82      405.01     53.83 o
   5  12   1      338.12      388.70     56.58 o
   6  12   1      121.54       93.83     42.97 o
   7  12   1        2.47      -91.04    118.35 o
  -6  13   1      313.86      345.29     57.66 o
  -5  13   1      927.67      947.52     78.91 o
  -4  13   1     3738.21     4067.30    153.90 o
  -3  13   1     2063.75     1959.32    174.24 o
  -2  13   1     1186.58     1135.29     71.71 o
  -1  13   1     1992.64     1946.88     86.72 o
   0  13   1     1238.64     1275.14     70.66 o
   1  13   1     1981.23     1939.37     87.03 o
   2  13   1     1115.86     1112.88     65.04 o
   3  13   1     2030.39     1916.75     90.42 o
   4  13   1     3833.12     4197.79    543.62 o
   5  13   1      813.10      826.35     70.95 o
   6  13   1      271.77      336.33     85.37 o
  -5  14   1     1636.31     1829.18    103.88 o
  -4  14   1     1228.15     1260.54     85.62 o
  -3  14   1      323.84      279.85     45.94 o
  -2  14   1     1127.06     1034.31     71.98 o
  -1  14   1       26.03       55.42     39.25 o
   0  14   1     2176.17     2028.95     90.28 o
   1  14   1       44.01       56.30     36.11 o
   2  14   1     1115.94     1008.26     71.64 o
   3  14   1      360.96      340.42     48.19 o
   4  14   1     1273.59     1321.19    106.58 o
   5  14   1     1456.84     1651.32    229.49 o
  -4  15   1       26.66       70.61     63.53 o
  -3  15   1      168.03      141.45     44.19 o
  -2  15   1      645.04      686.74     65.83 o
  -1  15   1     2021.39     1870.28     92.45 o
   0  15   1      512.75      380.39     50.50 o
   1  15   1     1952.87     1794.03     91.50 o
   2  15   1      906.28      813.02    103.62 o
   3  15   1      224.07      185.55     66.06 o
   4  15   1       16.63      -48.78     62.84 o
   0  16   1        4.65       -1.67     50.24 o
   1   0   2    14150.49    14478.91    178.48 o
   2   0   2    32072.67    32058.37    600.90 o
   3   0   2    12981.36    12744.65    105.70 o
   4   0   2    39808.88    42875.79    365.88 o
   5   0   2     1482.25     1553.46     86.35 o
   6   0   2       70.16      110.73     28.07 o
   7   0   2     5416.60     6068.43    237.79 o
   8   0   2        0.42       12.55     22.22 o
   9   0   2     1093.84     1119.45     54.47 o
  10   0   2     2052.27     2289.11    114.41 o
  11   0   2      965.97     1242.96    112.96 o
 -11   1   2      166.85      172.00     72.06 o
 -10   1   2     1972.50     2086.27    139.21 o
  -9   1   2      331.94      327.05     38.69 o
  -8   1   2     3365.80     3546.55    148.62 o
  -7   1   2     2084.25     2177.16     92.08 o
  -6   1   2     2182.84     2322.49     97.18 o
  -5   1   2     2024.51     1918.51     76.41 o
  -4   1   2      243.03      244.76     19.88 o
  -3   1   2    10160.04    10182.25    100.59 o
  -2   1   2    15344.41    15485.02    220.28 o
  -1   1   2    17019.08    17222.12    308.41 o
   0   1   2     4157.26     3808.09    203.98 o
   1   1   2    17438.12    16769.47    169.64 o
   2   1   2    15971.77    15906.16    116.64 o
   3   1   2    11844.56    12584.33    372.80 o
   4   1   2      285.66      296.02     24.77 o
   5   1   2     2113.37     1949.80     91.32 o
   6   1   2     2092.22     2232.95    134.75 o
   7   1   2     2193.65     2526.77    104.19 o
   8   1   2     3730.54     4513.05    106.73 o
   9   1   2      370.15      435.87     39.69 o
  10   1   2     1982.94     2541.27    102.83 o
  11   1   2      215.55      305.90     81.22 o
 -11   2   2      893.58      953.15     78.08 o
 -10   2   2     1453.18     1349.57     86.44 o
  -9   2   2        5.93        9.41     35.99 o
  -8   2   2     1812.90     1886.65    102.20 o
  -7   2   2     1072.17     1097.86     49.85 o
  -6   2   2     2328.90     2347.54     99.09 o
  -5   2   2     4992.53     4823.15    100.37 o
  -4   2   2    15518.50    15622.76    129.78 o
  -3   2   2      321.25      279.42     19.59 o
  -2   2   2     5607.21     5434.28     68.27 o
  -1   2   2     7104.10     6988.55    147.98 o
   0   2   2     4460.57     4558.04    112.16 o
   1   2   2     6875.67     6968.67     51.36 o
   2   2   2     5186.50     5284.35    122.44 o
   3   2   2      255.44      241.95     17.46 o
   4   2   2    15790.36    16365.28    174.48 o
   5   2   2     4665.11     4879.96    213.68 o
   6   2   2     2425.61     2738.21    105.43 o
   7   2   2     1111.49     1290.28     59.03 o
   8   2   2     1874.01     2206.99     86.28 o
   9   2   2       15.76       75.95     35.50 o
  10   2   2     1463.97     1733.54    101.19 o
  11   2   2      817.76     1010.76     81.22 o
 -11   3   2      233.40      158.82     46.76 o
 -10   3   2      262.08      147.97     45.56 o
  -9   3   2     1625.82     1627.66    134.86 o
  -8   3   2      106.08       95.37     35.74 o
  -7   3   2     4876.59     5063.60    246.70 o
  -6   3   2     2550.83     2631.42    102.08 o
  -5   3   2     8693.51     8633.81    187.63 o
  -4   3   2     1359.87     1268.20     44.97 o
  -3   3   2     2926.81     2867.50     47.80 o
  -2   3   2    10425.18    10022.22    158.50 o
  -1   3   2    18576.03    18479.49    182.63 o
   0   3   2    22988.71    23269.21    353.52 o
   1   3   2    20044.50    19210.07    179.00 o
   2   3   2    10740.10    10583.46    143.63 o
   3   3   2     3097.55     3192.35     83.63 o
   4   3   2     1399.85     1382.06     58.46 o
   5   3   2     7791.82     7736.51    118.25 o
   6   3   2     2553.59     2465.98     99.46 o
   7   3   2     5407.29     5480.31    127.05 o
   8   3   2      149.96      115.65     44.31 o
   9   3   2     1541.86     1814.36    150.56 o
  10   3   2      312.41      321.99     46.92 o
  11   3   2      229.09      247.34     57.07 o
 -11   4   2      141.19      117.99     52.41 o
 -10   4   2        4.71      -18.48     55.85 o
  -9   4   2     1625.56     1268.26     98.00 o
  -8   4   2     2776.87     2340.76    174.20 o
  -7   4   2      596.58      602.94     59.00 o
  -6   4   2     5815.69     5955.66    119.78 o
  -5   4   2     6368.82     6343.61    149.80 o
  -4   4   2     1620.23     1516.64     45.48 o
  -3   4   2     3942.65     3741.16    185.32 o
  -2   4   2     9752.26     9034.76    138.39 o
  -1   4   2    21165.40    21756.29     94.31 o
   0   4   2    15895.67    15550.20    290.57 o
   1   4   2    21854.38    21259.71    233.37 o
   2   4   2     8769.66     8430.70    103.86 o
   3   4   2     3959.44     4043.97     79.35 o
   4   4   2     1615.01     1572.60     58.75 o
   5   4   2     6017.83     5992.07     91.69 o
   6   4   2     5560.05     5241.44    154.49 o
   7   4   2      581.24      620.17     57.82 o
   8   4   2     2572.54     2486.59    141.59 o
   9   4   2     1531.04     1205.25     96.66 o
  10   4   2        2.51      -21.69     40.37 o
  11   4   2      129.63      143.13     43.25 o
 -10   5   2      106.55       27.55     72.01 o
  -9   5   2      184.95      114.59     44.46 o
  -8   5   2     2719.13     2367.16    124.93 o
  -7   5   2      819.48      845.51     67.63 o
  -6   5   2     7741.87     7820.75    346.23 o
  -5   5   2     4530.14     4598.27    105.76 o
  -4   5   2     1917.16     2043.85     57.82 o
  -3   5   2    12989.98    13232.14    162.86 o
  -2   5   2     8354.70     7923.29    106.86 o
  -1   5   2      612.25      601.62     26.51 o
   0   5   2      589.32      592.25     20.49 o
   1   5   2      676.56      619.02     40.45 o
   2   5   2     7771.73     7528.96     96.90 o
   3   5   2    13144.66    13281.84    213.92 o
   4   5   2     1725.12     1698.33     70.36 o
   5   5   2     4393.74     4310.83    142.18 o
   6   5   2     7907.06     8576.85    224.74 o
   7   5   2      712.03      676.02     59.94 o
   8   5   2     2740.38     2706.36    171.38 o
   9   5   2      159.69       97.91     42.63 o
  10   5   2       81.23       28.52     44.03 o
 -10   6   2       33.87      -19.53     42.43 o
  -9   6   2     3746.67     3197.77    146.30 o
  -8   6   2      160.39      196.00     51.26 o
  -7   6   2       83.63      154.25     59.57 o
  -6   6   2      706.33      591.10     91.09 o
  -5   6   2     4039.28     4606.59    170.91 o
  -4   6   2     5075.01     5037.19    115.82 o
  -3   6   2     1689.97     1582.42     62.50 o
  -2   6   2    11419.42    10780.71    185.15 o
  -1   6   2     5424.04     5404.51     81.09 o
   0   6   2      336.29      338.14     18.67 o
   1   6   2     4973.06     4707.32     72.58 o
   2   6   2    11130.82    10159.79    133.92 o
   3   6   2     1621.00     1566.39     76.42 o
   4   6   2     5064.43     4997.35    108.03 o
   5   6   2     3871.77     3920.39    106.19 o
   6   6   2      774.47      796.69     60.28 o
   7   6   2      180.49      162.60     41.45 o
   8   6   2      172.27      144.25     48.51 o
   9   6   2     3760.89     3216.52    149.33 o
  10   6   2       78.29      -11.70     46.92 o
 -10   7   2      245.88      175.25     49.18 o
  -9   7   2     1061.77     1035.74     89.64 o
  -8   7   2      402.80      437.25     59.86 o
  -7   7   2      906.94      898.20     71.81 o
  -6   7   2      310.92      174.28     77.54 o
  -5   7   2     6350.02     6676.24    330.71 o
  -4   7   2     1936.08     2048.45     79.69 o
  -3   7   2    18651.28    19017.53    246.20 o
  -2   7   2     3138.98     3002.02     81.12 o
  -1   7   2     1648.74     1653.40     50.79 o
   0   7   2       26.67       49.84     14.58 o
   1   7   2     1701.50     1709.22     42.59 o
   2   7   2     2527.10     2385.50     49.76 o
   3   7   2    18603.55    18498.59    210.68 o
   4   7   2     1998.13     2125.67    100.45 o
   5   7   2     6412.18     6552.87    221.80 o
   6   7   2      267.23      258.77     45.58 o
   7   7   2      881.91      792.44     65.64 o
   8   7   2      437.07      332.91     54.00 o
   9   7   2     1089.80     1020.47    105.11 o
  10   7   2      283.03      207.21     50.86 o
  -9   8   2     1127.42     1044.98    106.64 o
  -8   8   2     1771.49     1809.25    101.16 o
  -7   8   2      278.90      351.61     57.64 o
  -6   8   2     1991.02     1917.64     92.11 o
  -5   8   2     1876.08     1900.63     87.09 o
  -4   8   2      647.32      749.13     62.56 o
  -3   8   2     1337.78     1371.93     64.93 o
  -2   8   2     1945.14     1850.30     59.19 o
  -1   8   2    11509.50    11845.86    196.43 o
   0   8   2     7404.70     7441.33    141.65 o
   1   8   2    11593.89    11592.47    196.52 o
   2   8   2     1931.53     1892.38     62.45 o
   3   8   2     1458.77     1480.09     93.53 o
   4   8   2      553.96      626.30     48.26 o
   5   8   2     1878.29     1754.10     78.24 o
   6   8   2     1832.57     1854.86     88.93 o
   7   8   2      236.80      292.51     49.79 o
   8   8   2     1678.35     1544.98    101.85 o
   9   8   2     1189.81     1115.21    110.41 o
  -9   9   2      226.84      179.97     53.00 o
  -8   9   2      446.36      529.74     68.25 o
  -7   9   2     2337.02     2100.09    141.04 o
  -6   9   2     3125.42     3131.25    211.14 o
  -5   9   2      830.99      821.77     65.66 o
  -4   9   2     2609.46     2669.65    100.18 o
  -3   9   2      606.83      676.30     53.17 o
  -2   9   2     3753.39     3888.70    101.53 o
  -1   9   2     1080.29      984.14     45.40 o
   0   9   2    11478.06    11732.89    187.41 o
   1   9   2     1143.41     1114.38     41.96 o
   2   9   2     3923.73     3899.54     80.65 o
   3   9   2      626.63      680.52     69.05 o
   4   9   2     2535.87     2549.85     95.82 o
   5   9   2      591.23      586.49     54.26 o
   6   9   2     3459.82     3192.81    145.06 o
   7   9   2     2429.86     2331.98    139.52 o
   8   9   2      465.08      395.62     57.02 o
   9   9   2      211.64      117.84     73.85 o
  -8  10   2      611.33      675.58     72.77 o
  -7  10   2     3120.38     3470.19    185.66 o
  -6  10   2     2055.53     2187.73    140.01 o
  -5  10   2     2197.69     2400.29    102.58 o
  -4  10   2     2525.64     2732.51    102.90 o
  -3  10   2      991.92     1009.74     65.36 o
  -2  10   2     1200.84     1214.25     64.46 o
  -1  10   2       74.07       67.16     22.31 o
   0  10   2     9990.07     9785.01    181.23 o
   1  10   2      167.04      141.42     22.60 o
   2  10   2     1261.35     1220.74     70.85 o
   3  10   2      889.04      902.15     56.76 o
   4  10   2     2491.63     2655.45     95.63 o
   5  10   2     2012.37     2017.59     89.87 o
   6  10   2     2125.75     2078.75    120.95 o
   7  10   2     3192.35     3263.52    141.02 o
   8  10   2      595.80      730.41    107.64 o
  -8  11   2      123.84      264.71    120.06 o
  -7  11   2      858.39      838.34     79.32 o
  -6  11   2     1442.81     1437.97     91.06 o
  -5  11   2      789.14      868.13     72.11 o
  -4  11   2      379.01      443.88     56.95 o
  -3  11   2     5519.30     5467.05    153.59 o
  -2  11   2     1533.45     1569.64     76.33 o
  -1  11   2     2986.28     2850.67    102.77 o
   0  11   2     1008.99     1015.21     58.37 o
   1  11   2     2876.47     2766.53     94.99 o
   2  11   2     1559.92     1496.69     70.46 o
   3  11   2     5570.68     5692.26    630.93 o
   4  11   2      455.13      554.40     54.64 o
   5  11   2      714.40      739.14     62.19 o
   6  11   2     1318.94     1237.49    110.89 o
   7  11   2      894.68      956.19    117.54 o
   8  11   2      226.14      219.65     87.40 o
  -7  12   2     1374.36     1276.66     91.26 o
  -6  12   2        4.68       -1.44     49.31 o
  -5  12   2      434.34      426.14     58.28 o
  -4  12   2     4591.63     4487.81    155.16 o
  -3  12   2     1182.13     1273.36     76.48 o
  -2  12   2     1936.63     1878.14     91.28 o
  -1  12   2      137.93      172.47     34.24 o
   0  12   2      200.40      166.12     36.37 o
   1  12   2      116.02      139.21     34.84 o
   2  12   2     1888.60     1914.31     82.19 o
   3  12   2     1114.36     1091.38     74.55 o
   4  12   2     4496.43     5177.69    713.30 o
   5  12   2      515.99      461.27     89.25 o
   6  12   2        2.72      -12.32     75.50 o
   7  12   2     1218.14     1321.89    138.98 o
  -6  13   2     1194.30     1201.36     87.53 o
  -5  13   2      116.50      180.14     54.57 o
  -4  13   2      720.38      684.76     66.47 o
  -3  13   2      375.09      376.47     41.70 o
  -2  13   2     3311.43     3119.17    108.06 o
  -1  13   2      183.44      161.68     41.76 o
   0  13   2     4926.32     4711.21    138.17 o
   1  13   2      154.72      134.22     40.07 o
   2  13   2     3308.63     3133.76    147.30 o
   3  13   2      320.50      280.64     45.57 o
   4  13   2      602.54      709.33    177.42 o
   5  13   2      100.46      113.28     70.98 o
   6  13   2     1074.57     1188.96    135.56 o
  -5  14   2     1353.54     1476.67     97.20 o
  -4  14   2     1976.18     2167.72    126.27 o
  -3  14   2       94.42      120.52     38.99 o
  -2  14   2      965.55      885.05     67.20 o
  -1  14   2     1204.92     1194.54     76.01 o
   0  14   2        7.25       48.60     36.02 o
   1  14   2     1224.54     1162.28     74.88 o
   2  14   2     1021.62      999.23    108.56 o
   3  14   2       57.85       30.32     55.07 o
   4  14   2     1956.35     2045.63    326.46 o
   5  14   2     1473.57     1813.15    246.74 o
  -3  15   2      825.00      697.23     70.79 o
  -2  15   2      684.08      650.63     63.59 o
  -1  15   2     1380.88     1453.26     83.08 o
   0  15   2      122.77      100.72     64.34 o
   1  15   2     1482.47     1662.87    131.48 o
   2  15   2      724.65      682.05    105.80 o
   3  15   2      743.74      682.93    102.83 o
   1   0   3       48.42       93.26     13.04 o
   2   0   3      366.63      389.96     14.95 o
   3   0   3      349.21      351.02     20.36 o
   4   0   3    10367.09    10217.79    116.08 o
   5   0   3     3727.61     3719.69     75.15 o
   6   0   3     9429.51     9912.15    381.02 o
   7   0   3      258.42      332.49     32.53 o
   8   0   3      283.90      351.46     33.06 o
   9   0   3     4333.36     4948.84    169.44 o
  10   0   3      149.32      221.49     71.02 o
  11   0   3       87.36      134.27     85.05 o
 -11   1   3     1325.88     1342.41    126.85 o
 -10   1   3      316.35      335.74     55.20 o
  -9   1   3      390.00      438.74     46.91 o
  -8   1   3      243.53      293.67     31.19 o
  -7   1   3     1560.18     1587.07     65.31 o
  -6   1   3      766.20      755.88     35.13 o
  -5   1   3     3550.13     3323.26     81.75 o
  -4   1   3     1948.33     2045.90     45.23 o
  -3   1   3    13748.57    13856.13    115.71 o
  -2   1   3     7582.46     7693.82    120.70 o
  -1   1   3    11928.66    12717.52    173.71 o
   0   1   3    57037.41    61617.04    920.18 o
   1   1   3    11626.43    11736.18    193.35 o
   2   1   3     7810.33     7993.69    173.84 o
   3   1   3    14377.66    13989.86    454.57 o
   4   1   3     1977.73     2196.19     53.25 o
   5   1   3     3396.79     3437.17    195.75 o
   6   1   3      791.27      859.68     78.76 o
   7   1   3     1635.77     1691.59     70.46 o
   8   1   3      119.21      184.63     34.93 o
   9   1   3      361.04      484.99     42.31 o
  10   1   3      330.36      407.35     55.94 o
  11   1   3     1221.12     1542.44    170.09 o
 -11   2   3      253.41      239.45     70.50 o
 -10   2   3      180.26      151.18     60.45 o
  -9   2   3     1023.57     1017.26    120.00 o
  -8   2   3     2690.91     2865.48    109.59 o
  -7   2   3      635.19      667.70     43.38 o
  -6   2   3     6958.71     7083.57    256.24 o
  -5   2   3     2859.15     2809.45     65.78 o
  -4   2   3      792.56      809.08     27.84 o
  -3   2   3    16320.73    16295.12    123.19 o
  -2   2   3     3031.80     2972.10     43.48 o
  -1   2   3    42178.66    41880.79    400.42 o
   0   2   3     4157.77     4023.95     68.96 o
   1   2   3    41861.56    39595.88   1205.45 o
   2   2   3     3350.93     3306.39     62.03 o
   3   2   3    15094.12    14858.72    242.65 o
   4   2   3      964.92     1056.34     38.30 o
   5   2   3     3174.93     3154.17     78.55 o
   6   2   3     7424.38     7755.38    395.92 o
   7   2   3      549.41      613.12     43.22 o
   8   2   3     2458.71     2796.85    150.57 o
   9   2   3      958.99     1235.83    103.94 o
  10   2   3      179.67      205.41     43.18 o
  11   2   3      299.23      238.14     90.89 o
 -11   3   3      528.95      543.20     84.54 o
 -10   3   3      632.99      575.46    118.21 o
  -9   3   3      798.46      756.75    125.20 o
  -8   3   3      693.90      681.76     78.10 o
  -7   3   3     5067.86     5394.82    246.42 o
  -6   3   3     1490.85     1670.47     71.93 o
  -5   3   3     1641.09     1614.11     47.44 o
  -4   3   3     4027.95     3844.32     61.64 o
  -3   3   3     9226.60     9419.11    133.63 o
  -2   3   3    10081.96     9488.86     99.40 o
  -1   3   3     7099.48     6715.05    139.56 o
   0   3   3     5899.66     5638.32    102.13 o
   1   3   3     7509.67     7392.23    114.01 o
   2   3   3    10520.69    10146.73    125.33 o
   3   3   3     8660.55     8608.51    103.58 o
   4   3   3     4386.18     4330.84    122.45 o
   5   3   3     1664.85     1630.15     51.07 o
   6   3   3     1524.50     1726.91    134.49 o
   7   3   3     4762.21     5079.36    278.32 o
   8   3   3      690.10      803.21     58.52 o
   9   3   3      806.25      928.72     78.78 o
  10   3   3      620.09      642.92     90.97 o
  11   3   3      515.01      591.71     80.32 o
 -11   4   3      597.88      451.55     71.58 o
 -10   4   3     1079.82      950.13     99.79 o
  -9   4   3      210.82      164.63     49.29 o
  -8   4   3     1125.94     1037.44     76.62 o
  -7   4   3      431.33      541.83     48.59 o
  -6   4   3     3291.78     3335.27    142.58 o
  -5   4   3     1017.72      962.11     63.45 o
  -4   4   3    10553.18    10931.47    111.49 o
  -3   4   3     8114.28     8288.03    129.67 o
  -2   4   3    10151.21    10160.26    127.56 o
  -1   4   3     4145.45     4157.61     64.84 o
   0   4   3    11190.23    11432.05    180.25 o
   1   4   3     4163.07     4006.44    115.66 o
   2   4   3     9890.01     9409.92     97.08 o
   3   4   3     8797.56     9017.79    154.02 o
   4   4   3    10498.33    10301.58    148.72 o
   5   4   3     1167.99     1212.34     77.50 o
   6   4   3     3017.76     3094.96     78.54 o
   7   4   3      590.37      660.36     58.30 o
   8   4   3      868.42      926.68     70.29 o
   9   4   3      251.09      270.40     52.46 o
  10   4   3     1143.16     1245.76    101.10 o
  11   4   3      500.51      511.45     55.39 o
 -10   5   3      997.20      808.90    102.09 o
  -9   5   3     1400.14     1467.51    129.63 o
  -8   5   3     1913.83     1859.93    122.26 o
  -7   5   3      554.44      630.24     63.21 o
  -6   5   3     1685.24     1834.53     88.00 o
  -5   5   3     6259.30     6306.10    264.22 o
  -4   5   3     6441.91     6416.74     90.69 o
  -3   5   3     2340.11     2408.72     78.59 o
  -2   5   3     9974.37     9675.02    160.34 o
  -1   5   3     1025.44     1053.01     33.77 o
   0   5   3     6038.24     6251.90     74.32 o
   1   5   3     1247.43     1467.64     91.37 o
   2   5   3    10716.15    10302.72    253.21 o
   3   5   3     2008.74     1883.38     56.64 o
   4   5   3     5597.76     5380.33    106.52 o
   5   5   3     6363.05     6248.04    130.04 o
   6   5   3     1930.07     1840.98     88.89 o
   7   5   3      735.63      785.99     62.92 o
   8   5   3     1970.59     2034.01     98.31 o
   9   5   3     1428.04     1448.53     89.31 o
  10   5   3     1104.88     1079.64    108.89 o
 -10   6   3     1181.79     1065.54    150.78 o
  -9   6   3      162.03      147.67     47.91 o
  -8   6   3       77.26      133.26     49.11 o
  -7   6   3      526.75      599.05     63.27 o
  -6   6   3      146.07      108.01     45.50 o
  -5   6   3      650.46      629.67     55.00 o
  -4   6   3     6508.99     6211.52    172.48 o
  -3   6   3      426.45      331.34     17.53 o
  -2   6   3      413.76      424.44     27.17 o
  -1   6   3    24182.97    24156.12    387.55 o
   0   6   3     8539.38     8903.56     79.10 o
   1   6   3    23242.24    23550.03    158.28 o
   2   6   3      517.57      479.70     29.05 o
   3   6   3      425.89      339.88     30.03 o
   4   6   3     6871.00     6671.57    122.20 o
   5   6   3      646.36      679.75     51.74 o
   6   6   3      211.61      251.89     42.36 o
   7   6   3      451.40      415.57     50.38 o
   8   6   3       78.36       42.01     41.94 o
   9   6   3      174.87       98.90     46.53 o
  10   6   3     1242.38     1103.65     84.89 o
 -10   7   3     1209.27      992.97    128.27 o
  -9   7   3       45.20       55.69     49.94 o
  -8   7   3     2237.39     2210.47    109.14 o
  -7   7   3     2659.53     2807.28    116.20 o
  -6   7   3     1086.09     1137.58     73.76 o
  -5   7   3     8399.83     8317.27    373.06 o
  -4   7   3     1171.23     1242.53     67.72 o
  -3   7   3     1790.29     1731.26     51.54 o
  -2   7   3     8623.38     8439.06    119.07 o
  -1   7   3     1057.50     1136.72     42.78 o
   0   7   3    10325.82    10862.40     96.60 o
   1   7   3      951.71      912.82     32.11 o
   2   7   3     8779.90     8543.04    221.59 o
   3   7   3     1847.98     1777.24     60.19 o
   4   7   3     1140.89     1146.74     63.02 o
   5   7   3     8753.14     8245.40    288.10 o
   6   7   3      991.00     1053.25     66.75 o
   7   7   3     2860.10     2754.94    200.53 o
   8   7   3     2148.93     2123.91    138.41 o
   9   7   3       42.25      -36.30     48.27 o
  10   7   3     1194.71     1155.48    123.21 o
  -9   8   3      114.35      148.19     53.30 o
  -8   8   3      931.42      898.07     84.17 o
  -7   8   3     2765.74     2756.64    193.83 o
  -6   8   3      452.26      463.24     56.27 o
  -5   8   3      466.04      577.44     59.06 o
  -4   8   3     1884.14     1892.63     83.55 o
  -3   8   3      936.49      833.62     55.18 o
  -2   8   3     6492.41     6454.95    152.50 o
  -1   8   3     1037.02     1064.06     52.32 o
   0   8   3       19.01        8.83     19.17 o
   1   8   3     1089.79     1051.45     37.13 o
   2   8   3     6633.69     6346.17     99.66 o
   3   8   3      710.60      723.37     61.74 o
   4   8   3     1724.76     1693.35     94.31 o
   5   8   3      492.93      504.69    115.76 o
   6   8   3      324.61      413.06     51.30 o
   7   8   3     2937.17     2898.52    183.34 o
   8   8   3      791.41      684.56     69.84 o
   9   8   3      119.92      108.81     62.95 o
  -9   9   3       57.99       82.55     52.14 o
  -8   9   3      174.10      253.58     70.56 o
  -7   9   3     1941.90     1867.26    121.10 o
  -6   9   3      275.35      288.32     51.64 o
  -5   9   3      442.65      504.93     56.60 o
  -4   9   3     3285.12     3601.18    113.43 o
  -3   9   3     4719.50     4978.81    124.45 o
  -2   9   3    10322.34     9986.00    181.60 o
  -1   9   3     4019.75     3813.57     82.56 o
   0   9   3     1855.16     1922.39     55.78 o
   1   9   3     4226.55     4093.99     78.23 o
   2   9   3    10700.63    10658.83    151.48 o
   3   9   3     4289.14     4330.67    111.55 o
   4   9   3     3576.59     3505.37    109.79 o
   5   9   3      452.80      405.36     50.93 o
   6   9   3      259.48      314.34     47.93 o
   7   9   3     2022.35     1907.30     96.42 o
   8   9   3      165.76      131.42     70.48 o
   9   9   3       50.61        4.19     76.27 o
  -8  10   3     1991.33     2008.45    112.16 o
  -7  10   3      206.22      161.14     48.23 o
  -6  10   3      815.28      826.10     73.06 o
  -5  10   3     3278.99     3426.16    149.75 o
  -4  10   3     1230.26     1284.33     76.54 o
  -3  10   3     2313.13     2371.25    115.57 o
  -2  10   3       45.65       83.06     33.81 o
  -1  10   3     5247.86     5295.16     96.23 o
   0  10   3       34.63       25.40     23.97 o
   1  10   3     5210.50     5320.06     93.80 o
   2  10   3       68.81       95.33     28.42 o
   3  10   3     2096.45     2168.17    147.54 o
   4  10   3     1236.45     1210.83     65.71 o
   5  10   3     3238.98     3164.37    119.64 o
   6  10   3      893.87      875.30    105.75 o
   7  10   3      277.83      179.47     75.29 o
   8  10   3     1722.00     1810.01    151.02 o
  -8  11   3       48.58       81.51     53.67 o
  -7  11   3       65.23       42.91     69.53 o
  -6  11   3      351.15      406.90     60.97 o
  -5  11   3      631.23      672.23     66.94 o
  -4  11   3      247.79      223.79     45.16 o
  -3  11   3      345.47      392.02     50.43 o
  -2  11   3     1189.44     1171.06     90.88 o
  -1  11   3     3807.93     3461.74    116.24 o
   0  11   3     4858.93     5154.00     98.08 o
   1  11   3     3755.54     3589.97    133.78 o
   2  11   3     1175.62     1250.01     67.21 o
   3  11   3      309.85      270.21     37.51 o
   4  11   3      231.30      253.19     48.54 o
   5  11   3      686.69      730.33     96.37 o
   6  11   3      380.63      407.50     87.25 o
   7  11   3      109.02       57.41     79.53 o
   8  11   3       56.36        6.12     70.39 o
  -7  12   3      756.83      829.93     80.39 o
  -6  12   3     1545.21     1724.51    102.84 o
  -5  12   3     2853.99     3190.00    170.46 o
  -4  12   3     3147.01     3059.66    132.58 o
  -3  12   3      419.84      437.93     54.85 o
  -2  12   3     1109.97     1034.53     56.36 o
  -1  12   3     1037.52      954.03     89.15 o
   0  12   3     1265.07     1135.97     72.88 o
   1  12   3     1056.85     1012.87     58.41 o
   2  12   3     1235.94     1188.78     62.60 o
   3  12   3      420.16      352.98     42.42 o
   4  12   3     3265.90     3870.39    313.67 o
   5  12   3     2841.83     2969.31    175.55 o
   6  12   3     1510.51     1566.13    138.37 o
   7  12   3      590.06      699.83    110.15 o
  -6  13   3     1154.71     1302.54     95.28 o
  -5  13   3      260.92      312.16     58.29 o
  -4  13   3      166.96      142.78     49.11 o
  -3  13   3     1771.15     1715.43    101.53 o
  -2  13   3     1710.14     1611.87     95.98 o
  -1  13   3      522.25      511.29     54.18 o
   0  13   3     1066.04     1095.92     67.57 o
   1  13   3      582.47      612.04     55.33 o
   2  13   3     1862.23     2124.96    129.94 o
   3  13   3     1754.10     2125.54    226.58 o
   4  13   3      125.67      107.16     61.83 o
   5  13   3      259.48      281.08    140.13 o
   6  13   3     1149.83     1319.94    139.78 o
  -5  14   3       58.83       85.40     46.97 o
  -4  14   3       84.12      118.39     43.08 o
  -3  14   3     2819.12     2767.16     97.81 o
  -2  14   3     1390.73     1386.42     79.92 o
  -1  14   3     2070.69     2059.61     95.21 o
   0  14   3        7.59       43.00     56.31 o
   1  14   3     1863.78     1901.05    144.59 o
   2  14   3     1200.02     1132.29    113.99 o
   3  14   3     2891.46     3138.55    464.86 o
   4  14   3       67.33       62.79     55.13 o
   5  14   3       69.78       -5.89     69.29 o
  -3  15   3      582.08      593.69    100.68 o
  -2  15   3      753.59      728.36    103.30 o
  -1  15   3      204.00      209.09     79.22 o
   0  15   3      392.71      431.97     84.19 o
   1  15   3      153.40      204.54     77.31 o
   2  15   3      730.13      808.36    118.68 o
   3  15   3      507.98      506.32     98.29 o
   0   0   4     1881.58     1851.34     30.29 o
   1   0   4     8572.17     7989.58    110.97 o
   2   0   4     1445.46     1389.65     28.47 o
   3   0   4      441.57      484.84     20.30 o
   4   0   4     1479.72     1421.44     40.12 o
   5   0   4      828.15      686.08     32.89 o
   6   0   4    10443.06    10487.90    131.14 o
   7   0   4     8989.78     9065.54    239.61 o
   8   0   4     5614.85     5865.88    130.11 o
   9   0   4      158.62      162.65     40.20 o
  10   0   4       22.42       35.87     38.06 o
  11   0   4      952.88      942.96     98.68 o
 -11   1   4      178.21      183.90     67.21 o
 -10   1   4      738.62      748.86     71.65 o
  -9   1   4     1175.70     1197.13     87.88 o
  -8   1   4      115.53      158.21     32.18 o
  -7   1   4     4047.11     4006.05    130.78 o
  -6   1   4     2856.13     2776.80     72.67 o
  -5   1   4     7174.69     6844.35    110.18 o
  -4   1   4     1253.78     1132.75     34.31 o
  -3   1   4     5048.50     4864.01     70.97 o
  -2   1   4    20861.01    21987.21    209.32 o
  -1   1   4     5652.20     5857.23     65.75 o
   0   1   4     1201.57     1277.09     17.71 o
   1   1   4     5136.25     5823.36    127.10 o
   2   1   4    20834.51    20595.94    300.63 o
   3   1   4     5154.51     5275.94    119.50 o
   4   1   4     1102.03      987.41     40.75 o
   5   1   4     7894.60     7701.59    165.43 o
   6   1   4     2796.34     2773.49     79.44 o
   7   1   4     4181.08     4042.20    114.95 o
   8   1   4       93.48      163.22     37.08 o
   9   1   4     1203.58     1241.14    114.78 o
  10   1   4      701.49      756.64     73.50 o
  11   1   4      200.15      315.69     80.92 o
 -11   2   4     1459.78     1428.36    325.97 o
 -10   2   4     1154.07     1127.59    110.85 o
  -9   2   4     4213.12     4767.84    221.85 o
  -8   2   4      438.63      525.87     44.49 o
  -7   2   4     3151.51     3349.29    121.24 o
  -6   2   4      160.85      182.21     22.82 o
  -5   2   4     3590.61     3674.64     61.86 o
  -4   2   4     2379.67     2375.76     48.16 o
  -3   2   4     3876.33     3992.66     56.48 o
  -2   2   4      979.15      985.86     28.72 o
  -1   2   4     1605.15     1554.46     54.74 o
   0   2   4     5267.56     5080.91     76.83 o
   1   2   4     1596.88     1602.75    131.13 o
   2   2   4     1172.45     1246.31     40.20 o
   3   2   4     3775.68     3663.16    147.70 o
   4   2   4     2491.04     2710.26     72.51 o
   5   2   4     3673.67     3801.87     93.32 o
   6   2   4      295.47      317.73     30.85 o
   7   2   4     2873.45     2716.11    133.95 o
   8   2   4      478.18      596.97     45.19 o
   9   2   4     3972.10     4500.00    153.95 o
  10   2   4     1299.27     1469.28    125.34 o
  11   2   4     1646.04     1901.32    133.35 o
 -11   3   4       75.75       59.54     60.75 o
 -10   3   4     2512.42     2278.07    216.06 o
  -9   3   4     2456.43     2638.78    150.28 o
  -8   3   4     1549.67     1486.01    109.27 o
  -7   3   4     2108.76     2009.25     69.61 o
  -6   3   4     1709.75     1802.33     53.75 o
  -5   3   4    11942.87    11744.34    273.15 o
  -4   3   4    11076.83    10874.98     96.11 o
  -3   3   4     3689.54     3191.17    119.53 o
  -2   3   4     3366.84     3154.50     60.41 o
  -1   3   4     8144.47     8238.11    107.24 o
   0   3   4      172.37      234.00     17.03 o
   1   3   4     8329.16     9076.57    324.88 o
   2   3   4     3636.36     3646.15     98.29 o
   3   3   4     3886.73     4113.94     89.52 o
   4   3   4    10874.09    11848.63    485.45 o
   5   3   4    12385.07    13568.79    551.54 o
   6   3   4     1459.99     1596.47     95.25 o
   7   3   4     2040.24     2033.49    197.01 o
   8   3   4     1758.42     2121.40     96.45 o
   9   3   4     2500.33     3068.85    124.27 o
  10   3   4     2204.03     2316.93    181.83 o
  11   3   4      118.36       74.48     91.70 o
 -10   4   4      422.99      392.43     81.31 o
  -9   4   4      374.14      346.46     54.97 o
  -8   4   4     2692.38     2648.08    189.49 o
  -7   4   4      395.28      453.78     58.21 o
  -6   4   4     7544.05     7767.36    260.88 o
  -5   4   4     4523.31     4703.29     89.07 o
  -4   4   4     9302.10     9083.21    111.17 o
  -3   4   4     5453.45     5166.43    132.01 o
  -2   4   4    10192.53     9880.04    212.78 o
  -1   4   4     4945.74     4992.47    128.70 o
   0   4   4     2545.37     2671.72     65.90 o
   1   4   4     4985.90     4929.92     64.59 o
   2   4   4     9629.47     9593.10    113.26 o
   3   4   4     5320.54     4989.51     89.96 o
   4   4   4     8992.08     8743.55    159.53 o
   5   4   4     4895.44     4910.26    131.74 o
   6   4   4     6736.26     7258.48    262.97 o
   7   4   4      429.77      461.69     49.78 o
   8   4   4     2718.16     2808.13    127.83 o
   9   4   4      266.41      303.45     50.87 o
  10   4   4      474.30      558.68     65.64 o
 -10   5   4      863.98      815.18     96.80 o
  -9   5   4     1027.77      963.80    128.28 o
  -8   5   4     2203.51     2320.12    109.62 o
  -7   5   4     7309.50     7843.35    244.52 o
  -6   5   4     3153.85     3318.86    240.99 o
  -5   5   4     1679.75     1616.67     72.74 o
  -4   5   4     2175.42     2384.70     54.89 o
  -3   5   4      694.55      720.21     61.69 o
  -2   5   4      346.75      405.67     18.33 o
  -1   5   4      526.65      561.28     26.72 o
   0   5   4     4648.06     4610.31     65.75 o
   1   5   4      622.44      699.94     28.57 o
   2   5   4      360.88      496.31     37.59 o
   3   5   4      652.66      690.43     37.07 o
   4   5   4     2461.55     2425.46     74.43 o
   5   5   4     1745.22     1605.03     69.65 o
   6   5   4     2917.73     2782.05     98.26 o
   7   5   4     7778.74     8230.49    176.17 o
   8   5   4     2215.85     2422.41    105.88 o
   9   5   4     1096.42     1062.95     77.03 o
  10   5   4      864.63      900.87     75.66 o
 -10   6   4      129.81       90.51     64.33 o
  -9   6   4      221.17      237.60     56.14 o
  -8   6   4      606.60      694.92     71.25 o
  -7   6   4      666.71      737.13     70.64 o
  -6   6   4     2498.05     2485.66    192.96 o
  -5   6   4      869.61      899.31     38.73 o
  -4   6   4      432.33      448.11     48.68 o
  -3   6   4     6269.38     5979.43    117.20 o
  -2   6   4     5114.37     5144.42     80.18 o
  -1   6   4     7039.20     7110.78     91.92 o
   0   6   4     3041.93     3078.17     64.25 o
   1   6   4     7098.69     6871.62    103.04 o
   2   6   4     5465.73     5431.89    194.12 o
   3   6   4     5760.74     5416.71    133.62 o
   4   6   4      563.45      601.95     41.54 o
   5   6   4      774.83      716.96     65.68 o
   6   6   4     2530.26     2434.36    126.58 o
   7   6   4      598.83      590.28     57.24 o
   8   6   4      703.09      703.75     64.95 o
   9   6   4      237.12      227.84     47.32 o
  10   6   4      115.51       54.42     59.79 o
 -10   7   4     1139.02      970.69     96.83 o
  -9   7   4      330.79      369.85     63.25 o
  -8   7   4     3002.73     3038.15    155.45 o
  -7   7   4     3799.66     4083.32    161.71 o
  -6   7   4     1978.81     2070.62    106.73 o
  -5   7   4     1167.64     1222.78     74.24 o
  -4   7   4     4313.96     4595.10    122.98 o
  -3   7   4      117.26      177.34     32.47 o
  -2   7   4     2045.09     1986.48     56.08 o
  -1   7   4     4399.44     4300.52     78.27 o
   0   7   4     8673.95     8683.02     84.92 o
   1   7   4     4207.43     4043.42     76.63 o
   2   7   4     2132.30     1985.87     96.82 o
   3   7   4      155.33      147.51     31.37 o
   4   7   4     4292.62     4217.64     99.76 o
   5   7   4     1239.14     1143.92     62.47 o
   6   7   4     1645.84     1728.12     86.85 o
   7   7   4     4056.85     3947.84    279.47 o
   8   7   4     2997.65     3241.99    240.62 o
   9   7   4      333.21      309.89     85.96 o
  10   7   4      975.59      952.89    116.59 o
  -9   8   4      409.11      451.02     69.40 o
  -8   8   4     1532.16     1599.99     99.07 o
  -7   8   4      244.85      159.23     78.77 o
  -6   8   4     4705.34     5128.59    281.44 o
  -5   8   4     2521.52     2579.19    102.87 o
  -4   8   4     5139.20     5438.54    135.06 o
  -3   8   4     2203.62     2716.06    114.74 o
  -2   8   4     1139.86     1199.57     62.25 o
  -1   8   4        9.28       -2.54     21.58 o
   0   8   4     1512.75     1601.36     41.16 o
   1   8   4       25.20       45.22     17.18 o
   2   8   4     1009.39      992.48     36.88 o
   3   8   4     2139.74     2048.53     76.53 o
   4   8   4     5246.06     5086.57    113.86 o
   5   8   4     2717.21     2825.00    137.16 o
   6   8   4     4446.81     4176.56    211.64 o
   7   8   4      239.91      274.18     73.36 o
   8   8   4     1647.70     1707.68    136.27 o
   9   8   4      405.56      365.59     81.15 o
  -9   9   4     1078.44     1169.32     93.23 o
  -8   9   4      601.70      747.44     78.82 o
  -7   9   4      276.45      320.18     77.69 o
  -6   9   4       98.69       97.37     45.43 o
  -5   9   4     2167.65     2407.86    104.99 o
  -4   9   4     1827.87     1980.82     94.05 o
  -3   9   4     3833.41     3796.92    112.18 o
  -2   9   4      472.07      560.51     48.85 o
  -1   9   4     3272.57     3219.79     88.35 o
   0   9   4     5372.18     5506.97     79.35 o
   1   9   4     3327.63     3134.00     78.14 o
   2   9   4      570.86      612.24     32.66 o
   3   9   4     3607.38     3612.66    136.37 o
   4   9   4     1733.66     1676.71     87.19 o
   5   9   4     2116.09     1962.23     90.70 o
   6   9   4       86.97      109.73     65.22 o
   7   9   4      214.47      199.96     68.00 o
   8   9   4      640.25      652.63     99.86 o
   9   9   4     1119.06     1039.16    122.11 o
  -8  10   4      980.87     1120.11     91.47 o
  -7  10   4      798.80      694.16     81.36 o
  -6  10   4     1970.14     2077.28    105.67 o
  -5  10   4      914.94      991.90     81.57 o
  -4  10   4     1766.33     1816.91    102.38 o
  -3  10   4     6410.31     6057.38    215.05 o
  -2  10   4     4612.84     4535.11    132.78 o
  -1  10   4      431.01      384.87     29.16 o
   0  10   4     1786.47     1714.35     61.41 o
   1  10   4      341.78      321.22     30.46 o
   2  10   4     4753.58     4542.57    105.92 o
   3  10   4     6547.66     6535.26    702.63 o
   4  10   4     1695.96     1980.50    210.23 o
   5  10   4     1088.37     1046.93    106.81 o
   6  10   4     2051.31     2071.10    143.92 o
   7  10   4      847.89      834.93    108.78 o
   8  10   4      991.98     1007.71    120.81 o
  -8  11   4       94.04     -105.53    105.53 o
  -7  11   4       83.69       70.55     49.03 o
  -6  11   4      152.71      178.88     51.42 o
  -5  11   4     1554.75     1670.09     95.99 o
  -4  11   4     1875.66     1831.24    104.05 o
  -3  11   4     1903.66     2021.33    123.56 o
  -2  11   4     3435.62     3454.69    123.45 o
  -1  11   4     1866.71     1794.44     67.85 o
   0  11   4      356.01      387.66     34.23 o
   1  11   4     1994.35     1904.87    130.90 o
   2  11   4     3455.06     3363.37     98.41 o
   3  11   4     2109.13     2163.27    342.68 o
   4  11   4     1899.65     2396.57    240.35 o
   5  11   4     1663.41     2069.99    236.40 o
   6  11   4      128.89      145.42     76.18 o
   7  11   4       54.75       10.28     78.63 o
   8  11   4       93.52      143.24    106.11 o
  -7  12   4     1038.30     1086.08    114.52 o
  -6  12   4     2971.17     3141.60    133.24 o
  -5  12   4      983.99     1105.98     83.05 o
  -4  12   4      629.89      591.39     63.90 o
  -3  12   4     2992.11     2891.48    125.59 o
  -2  12   4      130.92      120.77     32.75 o
  -1  12   4     1848.71     1906.32     71.92 o
   0  12   4      361.61      433.84     44.54 o
   1  12   4     1841.81     1980.12    235.38 o
   2  12   4      188.41      189.68     59.55 o
   3  12   4     2844.26     3002.05    398.84 o
   4  12   4      739.80      798.27    171.27 o
   5  12   4      823.89      962.03    193.72 o
   6  12   4     2941.60     3006.01    183.38 o
   7  12   4      934.08      926.91    118.53 o
  -6  13   4      414.84      511.97     71.56 o
  -5  13   4     1560.75     1740.71    102.18 o
  -4  13   4      419.44      414.87     60.33 o
  -3  13   4      125.62      181.33     47.94 o
  -2  13   4      168.81      143.74     32.33 o
  -1  13   4     2210.87     2229.21    149.87 o
   0  13   4     1236.08     1208.00    113.52 o
   1  13   4     2362.15     2339.71    156.50 o
   2  13   4      206.37      182.87     59.03 o
   3  13   4      140.96      135.67     58.66 o
   4  13   4      511.87      457.78     79.22 o
   5  13   4     1447.21     1508.13    224.82 o
   6  13   4      432.08      551.83    169.45 o
  -5  14   4      443.16      463.18     68.97 o
  -4  14   4      232.03      196.24     51.71 o
  -3  14   4      218.40      201.63     47.88 o
  -2  14   4      879.93      936.85    110.49 o
  -1  14   4     2014.64     1987.89    145.14 o
   0  14   4     4110.67     3949.35    192.96 o
   1  14   4     1922.68     1775.18    140.11 o
   2  14   4      734.56      771.11    105.74 o
   3  14   4      231.78      198.08     70.73 o
   4  14   4      248.70      185.50     77.21 o
   5  14   4      351.77      405.47    143.54 o
  -3  15   4     1317.96     1285.05    135.40 o
  -2  15   4      809.40      888.77    112.66 o
  -1  15   4      778.26      783.98    102.93 o
   0  15   4        7.11       61.70     70.45 o
   1  15   4      840.07      859.99    110.94 o
   2  15   4      659.33      695.43    116.91 o
   3  15   4     1236.15     1276.15    132.85 o
   1   0   5      134.65      144.18     11.22 o
   2   0   5    12781.08    13383.63    201.70 o
   3   0   5     6691.80     6288.48    224.70 o
   4   0   5       79.02       52.86     11.27 o
   5   0   5     9120.87     8381.41    248.03 o
   6   0   5      413.85      391.85     31.05 o
   7   0   5      591.64      579.74     38.62 o
   8   0   5     5075.16     4832.85    109.13 o
   9   0   5      928.05      878.40     62.58 o
  10   0   5      316.70      280.17     61.12 o
  11   0   5       43.06       60.56     99.58 o
 -11   1   5      296.05      238.74    108.43 o
 -10   1   5     1433.63     1407.11    117.61 o
  -9   1   5      481.43      536.41     51.68 o
  -8   1   5      520.46      552.06     41.03 o
  -7   1   5      798.08      836.62     42.60 o
  -6   1   5      895.84      863.01     39.20 o
  -5   1   5     3390.96     3167.83     62.67 o
  -4   1   5    14364.01    13625.76    312.39 o
  -3   1   5     1834.64     1709.24     52.32 o
  -2   1   5     6842.37     6882.36    112.70 o
  -1   1   5    17473.97    17452.28    481.26 o
   0   1   5      602.75      748.46     28.79 o
   1   1   5    16857.49    17051.75    135.66 o
   2   1   5     6159.64     5980.90     62.13 o
   3   1   5     2173.13     2010.80     39.35 o
   4   1   5    13752.55    14179.43    258.19 o
   5   1   5     3308.41     3250.36     76.64 o
   6   1   5      793.31      789.86     45.22 o
   7   1   5      653.96      707.44     48.63 o
   8   1   5      602.06      624.46     42.88 o
   9   1   5      519.39      554.87     55.38 o
  10   1   5     1466.31     1500.38    106.01 o
  11   1   5      270.49      241.13    110.21 o
 -11   2   5        4.24       31.48     90.99 o
 -10   2   5      420.59      390.69     66.58 o
  -9   2   5      278.54      257.77     54.79 o
  -8   2   5     1740.49     1603.96     77.85 o
  -7   2   5      218.29      185.33     29.93 o
  -6   2   5     1926.24     1878.79     50.86 o
  -5   2   5      342.50      321.76     28.68 o
  -4   2   5     4069.91     3996.86     73.29 o
  -3   2   5     1851.56     1819.97     56.40 o
  -2   2   5    19813.35    19849.39    138.06 o
  -1   2   5    30141.29    29942.72    316.20 o
   0   2   5    17909.08    16330.83    442.71 o
   1   2   5    31400.43    32360.39    357.83 o
   2   2   5    21197.51    20716.36    843.45 o
   3   2   5     2017.51     1919.93    111.19 o
   4   2   5     3887.08     3946.90    110.53 o
   5   2   5      274.50      292.14     27.16 o
   6   2   5     2282.28     2252.73     65.91 o
   7   2   5      239.09      198.17     32.86 o
   8   2   5     1664.96     1507.49    150.48 o
   9   2   5      303.75      355.78     55.18 o
  10   2   5      385.26      479.68    124.97 o
  11   2   5       14.64       19.12     45.58 o
 -10   3   5      300.69      277.31     60.46 o
  -9   3   5      593.22      553.30     91.41 o
  -8   3   5     1132.51     1053.62     76.30 o
  -7   3   5     2253.79     2259.11    101.00 o
  -6   3   5     1428.66     1391.89     51.56 o
  -5   3   5     5893.90     5682.58     90.52 o
  -4   3   5     2278.65     2121.12     48.79 o
  -3   3   5     5321.93     5105.33     97.63 o
  -2   3   5     5862.51     5611.22     90.84 o
  -1   3   5     5179.10     4971.22     93.94 o
   0   3   5    20585.12    19625.63    299.38 o
   1   3   5     5542.65     5556.24     62.02 o
   2   3   5     6450.60     5957.71    117.46 o
   3   3   5     5173.86     4838.77    197.47 o
   4   3   5     2040.24     1985.61     60.86 o
   5   3   5     5558.23     5921.62    271.87 o
   6   3   5     1497.13     1538.54     80.25 o
   7   3   5     1950.57     2213.06    169.65 o
   8   3   5     1197.16     1389.79    106.62 o
   9   3   5      534.91      640.84     56.30 o
  10   3   5      277.59      372.78     75.03 o
 -10   4   5      852.60      807.57    105.10 o
  -9   4   5       63.11       70.06     47.87 o
  -8   4   5      181.32      162.85     52.89 o
  -7   4   5     1965.22     2037.02     99.76 o
  -6   4   5     2132.53     2222.43     70.14 o
  -5   4   5     3257.94     3053.07     56.79 o
  -4   4   5     4584.41     4184.60    171.44 o
  -3   4   5    10145.14    10098.96    152.34 o
  -2   4   5     1233.59     1267.67     28.24 o
  -1   4   5     3170.39     3265.35     68.22 o
   0   4   5     1416.23     1508.83     38.36 o
   1   4   5     3789.92     4083.52     84.26 o
   2   4   5     1392.29     1324.27     47.69 o
   3   4   5    11099.24    10647.78    398.02 o
   4   4   5     4375.40     4240.16    289.41 o
   5   4   5     2996.37     3263.26    105.99 o
   6   4   5     2112.82     2309.05    109.42 o
   7   4   5     2270.32     2650.91    176.44 o
   8   4   5      129.29      123.67     63.92 o
   9   4   5       77.15      151.64     46.99 o
  10   4   5      756.47      740.09    136.82 o
 -10   5   5      754.34      706.70     89.74 o
  -9   5   5     1385.26     1150.08     99.17 o
  -8   5   5      719.67      768.98     73.51 o
  -7   5   5       70.54      165.16     55.15 o
  -6   5   5     3374.13     3232.93     82.26 o
  -5   5   5      733.90      718.19     38.30 o
  -4   5   5     4771.76     4780.10    136.29 o
  -3   5   5     7382.70     7093.26    131.80 o
  -2   5   5     2134.50     2071.79     66.22 o
  -1   5   5     7351.15     7008.60     86.46 o
   0   5   5     6513.77     6480.81     97.58 o
   1   5   5     6366.46     6025.67    181.66 o
   2   5   5     2003.03     1962.56     51.59 o
   3   5   5     6952.47     6727.98    133.53 o
   4   5   5     4902.17     4816.27    105.83 o
   5   5   5      736.46      745.19     51.42 o
   6   5   5     4106.09     4329.49    195.53 o
   7   5   5       59.85       40.00     44.17 o
   8   5   5      688.62      815.57     65.62 o
   9   5   5     1254.36     1206.85    110.43 o
  10   5   5      940.08      988.69    108.79 o
 -10   6   5      195.07      170.90     79.63 o
  -9   6   5      726.11      767.22     75.47 o
  -8   6   5      104.19      146.55     65.45 o
  -7   6   5     3046.36     3089.92    123.44 o
  -6   6   5       55.75       52.71     45.57 o
  -5   6   5      632.87      606.44     35.53 o
  -4   6   5      565.52      633.69     54.73 o
  -3   6   5    12283.16    12050.08    125.69 o
  -2   6   5     5442.90     5098.72     98.97 o
  -1   6   5      602.28      528.54     29.54 o
   0   6   5    24127.86    24290.45    243.34 o
   1   6   5      692.18      672.25     34.26 o
   2   6   5     5881.82     5536.75    285.44 o
   3   6   5    11691.46    11399.96    465.26 o
   4   6   5      555.81      533.90     40.65 o
   5   6   5      468.22      393.40     41.21 o
   6   6   5       61.27       13.36     35.35 o
   7   6   5     3115.48     3124.78    112.20 o
   8   6   5      140.25      219.78    103.43 o
   9   6   5      618.50      630.90     89.67 o
  10   6   5      191.05      177.20     75.21 o
  -9   7   5     1603.40     1638.47    103.24 o
  -8   7   5       23.85       76.72     52.04 o
  -7   7   5     2152.07     2139.01    206.57 o
  -6   7   5     2124.99     2122.93    101.82 o
  -5   7   5      651.02      650.49     60.88 o
  -4   7   5     2866.84     3111.71    112.07 o
  -3   7   5     4303.22     4250.28     82.92 o
  -2   7   5     2192.06     2180.30     59.51 o
  -1   7   5     8958.28     8851.33    133.20 o
   0   7   5    13380.41    13672.47    104.23 o
   1   7   5     8604.43     8445.43     88.93 o
   2   7   5     2104.73     2125.78     67.52 o
   3   7   5     4485.70     4426.88    215.91 o
   4   7   5     2845.05     2662.40     79.98 o
   5   7   5      758.25      691.54     49.81 o
   6   7   5     2306.56     2115.58     88.78 o
   7   7   5     2397.82     2639.18    146.58 o
   8   7   5       22.03       93.93     60.55 o
   9   7   5     1508.55     1580.25    133.37 o
  -9   8   5       12.01       89.32     54.29 o
  -8   8   5     1155.58     1253.79     91.51 o
  -7   8   5      820.03      704.72     91.26 o
  -6   8   5     2170.57     2275.37    107.23 o
  -5   8   5      762.84      847.95     69.10 o
  -4   8   5     2010.90     2219.99    122.32 o
  -3   8   5     5936.35     6015.42    133.95 o
  -2   8   5      292.53      312.11     31.74 o
  -1   8   5     2110.19     2153.30     62.05 o
   0   8   5      614.31      603.28     27.23 o
   1   8   5     2486.12     2452.61     77.09 o
   2   8   5      290.97      256.70     26.16 o
   3   8   5     5975.02     5738.64    291.22 o
   4   8   5     1838.42     1734.88     76.44 o
   5   8   5      603.01      608.07     96.54 o
   6   8   5     1927.28     2046.47    128.80 o
   7   8   5      847.15      816.20     94.37 o
   8   8   5     1026.24     1129.93    114.32 o
   9   8   5       14.10       -7.02     67.25 o
  -8   9   5      471.16      660.23     90.01 o
  -7   9   5       89.56       30.14     51.21 o
  -6   9   5     1245.34     1251.08     85.68 o
  -5   9   5     3307.43     3420.69    121.77 o
  -4   9   5     2429.75     2604.06    102.88 o
  -3   9   5     2126.83     2197.01     88.54 o
  -2   9   5     5492.20     5467.51    123.86 o
  -1   9   5      779.48      768.08     43.45 o
   0   9   5     7587.60     7735.68    123.12 o
   1   9   5      814.98      781.38     35.67 o
   2   9   5     5678.03     5534.99    107.84 o
   3   9   5     2299.27     2361.49    184.24 o
   4   9   5     2449.19     2397.10    196.22 o
   5   9   5     3183.82     3413.00    358.90 o
   6   9   5     1397.06     1522.64    122.15 o
   7   9   5       80.62       84.90     65.73 o
   8   9   5      426.14      423.43     84.85 o
   9   9   5      925.97      992.17    161.30 o
  -8  10   5      469.36      409.57     66.91 o
  -7  10   5      619.25      596.87     88.21 o
  -6  10   5      825.31      906.50     79.20 o
  -5  10   5      892.66      997.12     75.61 o
  -4  10   5      166.45      223.93     51.02 o
  -3  10   5      548.69      645.31     58.65 o
  -2  10   5     3788.46     3771.56    124.77 o
  -1  10   5     2277.35     2304.23     63.40 o
   0  10   5     3134.42     3215.05     73.07 o
   1  10   5     2725.91     2765.04     66.04 o
   2  10   5     3842.47     4073.67    149.51 o
   3  10   5      648.95      614.85     71.95 o
   4  10   5      166.51      349.35    124.67 o
   5  10   5     1046.34     1398.30    187.29 o
   6  10   5      916.57     1049.18    108.59 o
   7  10   5      597.53      637.64     97.33 o
   8  10   5      402.02      368.88     88.53 o
  -7  11   5      812.76      799.05     80.25 o
  -6  11   5     1336.24     1426.14     95.75 o
  -5  11   5     1743.26     1985.02    103.58 o
  -4  11   5      573.10      609.85     61.35 o
  -3  11   5       19.17       17.83     35.77 o
  -2  11   5     1260.71     1264.01     70.79 o
  -1  11   5     3647.44     3632.61     87.69 o
   0  11   5      235.62      251.63     33.23 o
   1  11   5     3653.10     3988.19    246.30 o
   2  11   5     1333.92     1443.26    269.24 o
   3  11   5        8.18        0.70     59.17 o
   4  11   5      456.28      840.01    169.09 o
   5  11   5     1721.94     2095.09    237.25 o
   6  11   5     1322.56     1416.09    211.33 o
   7  11   5      718.21      786.06    111.69 o
  -6  12   5     1155.50     1266.61     92.70 o
  -5  12   5     2202.58     2460.71    117.29 o
  -4  12   5      651.37      620.78     71.30 o
  -3  12   5      490.66      520.26     55.68 o
  -2  12   5     4221.43     3983.30     99.49 o
  -1  12   5       86.46       50.29     45.65 o
   0  12   5        6.77       12.92     57.24 o
   1  12   5       74.18       72.82     54.64 o
   2  12   5     4104.93     4497.42    469.01 o
   3  12   5      503.97      627.59     94.32 o
   4  12   5      725.70      789.03    157.54 o
   5  12   5     2101.49     2418.28    262.54 o
   6  12   5     1361.22     1553.82    223.86 o
  -5  13   5      317.14      439.28     67.74 o
  -4  13   5     1949.61     2070.86    122.28 o
  -3  13   5      185.93      131.81     48.60 o
  -2  13   5     2141.50     2226.87     96.97 o
  -1  13   5      803.38      808.95    103.74 o
   0  13   5      109.90      116.15     68.68 o
   1  13   5      804.59      858.18    109.56 o
   2  13   5     2184.73     2419.23    329.14 o
   3  13   5      120.48       99.28     64.74 o
   4  13   5     1844.30     2048.55    298.15 o
   5  13   5      265.19      262.88    112.42 o
  -4  14   5      326.56      245.97     55.59 o
  -3  14   5     1437.22     1424.72     91.66 o
  -2  14   5      497.05      524.70     90.43 o
  -1  14   5     2055.08     2181.13    154.67 o
   0  14   5      169.89      199.80     79.89 o
   1  14   5     1994.63     2062.23    153.48 o
   2  14   5      478.23      530.71    103.62 o
   3  14   5     1480.71     1522.77    123.44 o
   4  14   5      348.06      294.43     73.45 o
  -2  15   5      219.90      174.86     70.48 o
  -1  15   5      389.22      429.16     95.36 o
   0  15   5     1116.05     1024.30    120.85 o
   1  15   5      365.82      497.27     97.85 o
   2  15   5      255.23      253.03     95.08 o
   0   0   6     9621.82     9652.41    341.26 o
   1   0   6     1816.41     1974.27     39.64 o
   2   0   6     9254.10     9424.97    145.25 o
   3   0   6    21316.97    21969.41    220.35 o
   4   0   6     1383.17     1294.56     41.85 o
   5   0   6    11333.29    10919.03    267.39 o
   6   0   6      121.98      115.87     29.36 o
   7   0   6        1.92        6.51     25.12 o
   8   0   6      106.29       57.32     33.30 o
   9   0   6     1329.45     1236.50     80.71 o
  10   0   6       67.86       54.46     53.01 o
 -10   1   6        8.15       -1.66     50.58 o
  -9   1   6     4067.80     4232.80    146.83 o
  -8   1   6     1862.91     1753.94     70.91 o
  -7   1   6       34.42       19.97     31.00 o
  -6   1   6     6119.00     5616.68    144.27 o
  -5   1   6     5860.87     5451.84     83.43 o
  -4   1   6      609.43      558.99     29.67 o
  -3   1   6      626.38      558.81     45.54 o
  -2   1   6     1966.73     2228.32     59.05 o
  -1   1   6     6430.53     6378.67    160.19 o
   0   1   6      265.00      252.53     11.36 o
   1   1   6     6687.09     6874.84    132.03 o
   2   1   6     1548.99     1805.85     43.97 o
   3   1   6      746.20      719.59     38.88 o
   4   1   6      632.50      522.62     34.33 o
   5   1   6     5823.61     5425.74    186.26 o
   6   1   6     5702.08     5515.94    108.06 o
   7   1   6        4.68        9.61     25.63 o
   8   1   6     1775.51     1640.51     76.55 o
   9   1   6     4167.98     4134.56    126.42 o
  10   1   6       13.05       96.99     50.42 o
 -10   2   6      458.10      423.18     62.93 o
  -9   2   6        3.90        8.05     50.49 o
  -8   2   6     1146.96     1183.53     58.32 o
  -7   2   6     3615.63     3509.46     86.88 o
  -6   2   6     1506.84     1478.71     55.85 o
  -5   2   6     1268.61     1173.89     43.49 o
  -4   2   6     1860.71     1996.78     56.57 o
  -3   2   6     8150.74     8508.36    149.47 o
  -2   2   6     6611.05     7424.63    181.37 o
  -1   2   6     2328.92     2369.86     52.42 o
   0   2   6       57.80       59.40      6.59 o
   1   2   6     1875.89     1990.72     58.77 o
   2   2   6     7147.44     7303.54    210.76 o
   3   2   6     7841.89     7898.97    154.55 o
   4   2   6     2081.26     2151.63     68.33 o
   5   2   6     1216.86     1286.38     59.17 o
   6   2   6     1406.46     1480.18     60.71 o
   7   2   6     3603.08     3467.19    104.63 o
   8   2   6     1131.44     1088.30    109.14 o
   9   2   6        6.86       27.83     49.81 o
  10   2   6      569.34      744.87     89.61 o
 -10   3   6      506.06      378.96     70.33 o
  -9   3   6        9.01      -15.41     46.81 o
  -8   3   6     4361.79     4238.31    229.18 o
  -7   3   6      950.27      923.38     48.28 o
  -6   3   6    10523.16    10241.71    184.23 o
  -5   3   6     1505.51     1353.04     47.67 o
  -4   3   6     1586.09     1638.19     30.66 o
  -3   3   6     8539.90     8624.07    163.50 o
  -2   3   6      412.29      553.57     32.00 o
  -1   3   6    13131.56    13125.67    162.08 o
   0   3   6      808.70      609.83     15.68 o
   1   3   6    13706.15    13623.38    116.13 o
   2   3   6      564.68      663.09     63.66 o
   3   3   6     8594.59     8781.72    421.68 o
   4   3   6     1577.49     1468.91     61.35 o
   5   3   6     1445.73     1535.09     90.14 o
   6   3   6    10384.45    10925.33    414.89 o
   7   3   6     1046.20     1098.47     60.00 o
   8   3   6     3801.72     3871.00    184.02 o
   9   3   6       15.97      190.76     77.06 o
  10   3   6      439.84      499.02     78.48 o
 -10   4   6      334.11      268.69    106.11 o
  -9   4   6     1061.74      920.10     85.34 o
  -8   4   6      936.45      923.16     78.02 o
  -7   4   6     3995.74     3986.90     89.42 o
  -6   4   6     3914.85     3809.06     82.44 o
  -5   4   6     2170.85     1976.75     55.65 o
  -4   4   6     3897.37     3702.76    113.17 o
  -3   4   6      120.56      106.59     14.08 o
  -2   4   6    10228.08    10049.93    211.39 o
  -1   4   6     2319.36     2141.47     69.02 o
   0   4   6     5026.99     4529.50    196.43 o
   1   4   6     2230.23     2240.12     44.07 o
   2   4   6     9691.74     9795.22    221.67 o
   3   4   6      104.32       58.73     43.74 o
   4   4   6     3768.67     3570.14    203.35 o
   5   4   6     2414.90     2411.05     74.03 o
   6   4   6     3969.26     4257.73    184.53 o
   7   4   6     4452.11     4912.86    207.01 o
   8   4   6      865.62      894.38     95.47 o
   9   4   6     1052.64     1080.29    113.76 o
  10   4   6      362.01      442.53    116.33 o
 -10   5   6     1034.03      865.88    135.04 o
  -9   5   6      366.30      391.10     65.21 o
  -8   5   6       38.39      129.72     55.96 o
  -7   5   6      918.79     1021.84     78.46 o
  -6   5   6     1011.11      903.97     68.18 o
  -5   5   6      286.55      272.29     43.62 o
  -4   5   6    10393.32    10128.55    178.93 o
  -3   5   6     2562.83     2649.28     97.41 o
  -2   5   6      241.72      262.78     32.57 o
  -1   5   6     2031.63     1997.13     52.43 o
   0   5   6    12166.46    11885.04    113.32 o
   1   5   6     2062.45     2066.80    102.52 o
   2   5   6      266.80      195.52     20.46 o
   3   5   6     2738.83     2918.21    110.81 o
   4   5   6     9766.86     9211.14    269.28 o
   5   5   6      387.40      431.04     42.92 o
   6   5   6     1022.15     1069.78     95.22 o
   7   5   6      830.24      817.81     80.38 o
   8   5   6       40.10      -29.74    144.73 o
   9   5   6      345.20      463.59    111.73 o
  10   5   6     1042.58     1015.55    153.80 o
 -10   6   6     1972.35     1900.02    182.08 o
  -9   6   6      230.91      201.59     54.34 o
  -8   6   6     2961.73     2980.80    134.50 o
  -7   6   6      299.86      321.67     82.28 o
  -6   6   6     2889.94     2796.37    112.69 o
  -5   6   6      720.30      716.01     39.36 o
  -4   6   6     6319.97     6023.36    139.66 o
  -3   6   6     2592.00     2582.15     85.92 o
  -2   6   6     1024.41     1083.93     43.35 o
  -1   6   6     4666.05     4784.15    142.80 o
   0   6   6     1449.98     1546.19     31.80 o
   1   6   6     4326.15     4218.23    110.58 o
   2   6   6     1075.26     1018.84     40.13 o
   3   6   6     2317.51     2225.26    152.64 o
   4   6   6     5944.50     5842.77    142.71 o
   5   6   6      874.53      875.97     56.26 o
   6   6   6     3190.66     3149.40    139.39 o
   7   6   6      312.17      276.07    110.20 o
   8   6   6     3312.10     3578.63    169.15 o
   9   6   6      194.52      263.09     79.49 o
  10   6   6     2037.89     1973.60    147.05 o
  -9   7   6       53.46      136.79     56.16 o
  -8   7   6      135.03      292.10     62.03 o
  -7   7   6       67.49       27.68     63.69 o
  -6   7   6      957.05      947.22    101.41 o
  -5   7   6      488.97      577.54     60.74 o
  -4   7   6    10084.10    10012.56    183.34 o
  -3   7   6     4602.67     4575.16    147.93 o
  -2   7   6     2686.52     2544.02     67.10 o
  -1   7   6     4092.57     4227.33     80.78 o
   0   7   6      776.24      823.45     27.11 o
   1   7   6     3829.66     3916.49    134.14 o
   2   7   6     2868.06     2848.70    133.46 o
   3   7   6     5023.93     4765.74    241.08 o
   4   7   6     9216.12     9320.22    330.40 o
   5   7   6      415.76      417.59     63.60 o
   6   7   6      832.39      720.11     78.87 o
   7   7   6       61.34      -11.68    128.11 o
   8   7   6      116.86      186.74     64.53 o
   9   7   6       77.09      100.99     63.95 o
  -9   8   6      760.62      817.58     81.54 o
  -8   8   6      351.03      479.95     78.72 o
  -7   8   6     4882.33     4833.42    214.23 o
  -6   8   6      570.36      579.47     81.66 o
  -5   8   6     2497.54     2453.12    104.59 o
  -4   8   6      645.66      698.34     78.92 o
  -3   8   6      112.58       84.55     38.48 o
  -2   8   6     7617.96     7900.55    120.77 o
  -1   8   6      742.65      805.70     41.51 o
   0   8   6     3495.86     3790.22     72.03 o
   1   8   6      742.27      734.65     31.08 o
   2   8   6     7558.32     7794.56    175.82 o
   3   8   6       96.75      169.33     75.16 o
   4   8   6      597.82      717.59    115.42 o
   5   8   6     2579.12     2425.33    198.14 o
   6   8   6      543.76      407.86     66.38 o
   7   8   6     4830.77     4903.63    199.97 o
   8   8   6      345.05      434.34     83.52 o
   9   8   6      759.45      738.06    103.31 o
  -8   9   6     1306.03     1375.82    100.09 o
  -7   9   6      241.02      165.67    103.42 o
  -6   9   6     1567.11     1596.70     97.24 o
  -5   9   6     2810.55     2911.39    115.97 o
  -4   9   6     1129.75      966.60     96.92 o
  -3   9   6      310.25      311.96     45.05 o
  -2   9   6      939.12      933.17     58.84 o
  -1   9   6     3387.18     3375.38     85.66 o
   0   9   6      479.23      515.52     27.74 o
   1   9   6     3526.35     3695.35    100.37 o
   2   9   6     1008.71     1080.77     79.68 o
   3   9   6      352.87      381.07     58.74 o
   4   9   6     1041.28      939.90    130.63 o
   5   9   6     2589.40     2364.80    206.11 o
   6   9   6     1693.52     1756.16    149.39 o
   7   9   6      239.00      287.95    110.04 o
   8   9   6     1146.95     1070.50    117.92 o
  -8  10   6      231.20      208.88     94.89 o
  -7  10   6      541.12      546.41     70.15 o
  -6  10   6      513.78      630.10     71.83 o
  -5  10   6      860.98      883.51     75.53 o
  -4  10   6      771.33      756.88    109.59 o
  -3  10   6      595.27      637.52     57.15 o
  -2  10   6     2124.03     2103.86     84.98 o
  -1  10   6     9738.72     9496.64    158.32 o
   0  10   6      316.35      380.99     35.11 o
   1  10   6     9632.28     9527.43    207.18 o
   2  10   6     2111.29     2059.29    183.99 o
   3  10   6      601.87      522.08     65.84 o
   4  10   6      676.37      579.60    114.90 o
   5  10   6      947.83     1274.82    182.92 o
   6  10   6      541.99      787.65    154.21 o
   7  10   6      550.69      566.18     93.96 o
   8  10   6      172.40      117.73    103.95 o
  -7  11   6      213.59      250.80     59.82 o
  -6  11   6      124.37      161.07     55.21 o
  -5  11   6     5480.75     5679.43    166.26 o
  -4  11   6      306.48      323.60     52.62 o
  -3  11   6     1484.56     1454.21     81.66 o
  -2  11   6     1697.17     1656.75     79.56 o
  -1  11   6      363.87      404.89     46.22 o
   0  11   6     1201.04     1111.70     67.44 o
   1  11   6      335.63      326.17     60.19 o
   2  11   6     1660.51     1695.25    105.96 o
   3  11   6     1596.90     1596.55    114.85 o
   4  11   6      362.93      453.54    136.13 o
   5  11   6     5444.24     6403.42    380.42 o
   6  11   6      157.44      198.70    131.33 o
   7  11   6      226.74      366.14    135.19 o
  -6  12   6      134.26      172.94     55.61 o
  -5  12   6     2118.55     2058.97    108.26 o
  -4  12   6     1414.50     1373.03     86.43 o
  -3  12   6     2204.13     2280.40    101.92 o
  -2  12   6     1676.62     1903.58     88.07 o
  -1  12   6     1976.99     1917.55     83.57 o
   0  12   6      757.62      885.28    101.57 o
   1  12   6     2048.14     2097.86    186.73 o
   2  12   6     1685.92     1931.97    120.19 o
   3  12   6     2023.95     2137.91    233.45 o
   4  12   6     1427.93     1568.30    217.18 o
   5  12   6     2085.48     2484.91    271.86 o
   6  12   6      183.69      229.72    130.49 o
  -5  13   6      533.00      566.25     99.04 o
  -4  13   6      105.69       69.47     43.37 o
  -3  13   6      621.05      605.99     62.39 o
  -2  13   6     1510.24     1455.16     80.97 o
  -1  13   6     1354.87     1454.13    128.33 o
   0  13   6     1237.12     1205.50    123.06 o
   1  13   6     1325.19     1267.59    122.00 o
   2  13   6     1308.57     1370.04    112.83 o
   3  13   6      501.62      605.88    108.32 o
   4  13   6      114.81      100.52     62.84 o
   5  13   6      536.18      518.08     95.45 o
  -4  14   6      146.21      118.00     48.61 o
  -3  14   6     1899.66     1915.47    101.62 o
  -2  14   6      769.61      849.94    115.37 o
  -1  14   6      812.67      852.47    109.54 o
   0  14   6      246.26      239.80     84.06 o
   1  14   6      706.30      788.20    112.12 o
   2  14   6      752.25      792.32    115.45 o
   3  14   6     2053.88     2184.38    176.45 o
   4  14   6       81.06      106.19    128.99 o
   0  15   6     2485.60     2536.00    179.11 o
   1   0   7     1531.10     1676.56     51.07 o
   2   0   7    23405.48    24251.69    401.35 o
   3   0   7     2320.84     2252.49     83.92 o
   4   0   7      220.62      259.07     31.44 o
   5   0   7      257.63      254.38     24.19 o
   6   0   7      724.16      672.51     37.31 o
   7   0   7       15.84       29.39     33.20 o
   8   0   7      314.61      262.99     46.13 o
   9   0   7      212.63      163.11     37.90 o
  10   0   7      304.01      242.73     64.39 o
 -10   1   7      287.37      275.34     69.89 o
  -9   1   7     1594.97     1425.46     67.83 o
  -8   1   7     3516.90     3293.17     98.92 o
  -7   1   7      447.74      446.80     41.72 o
  -6   1   7     4432.33     4116.82     98.77 o
  -5   1   7     3241.18     2930.82     92.09 o
  -4   1   7     2726.88     2783.32    107.95 o
  -3   1   7     3793.12     3686.69     68.37 o
  -2   1   7      574.51      551.51     21.07 o
  -1   1   7     3690.99     3372.17    103.55 o
   0   1   7     5370.56     5271.58    115.10 o
   1   1   7     3294.20     3205.59     56.96 o
   2   1   7      719.15      763.70     54.09 o
   3   1   7     4024.20     4102.27    106.98 o
   4   1   7     2799.28     2800.95     98.74 o
   5   1   7     3222.68     3381.96    112.26 o
   6   1   7     3767.41     3678.47     85.69 o
   7   1   7      423.24      427.34     44.52 o
   8   1   7     3869.58     3639.79    126.54 o
   9   1   7     1600.93     1449.20    101.17 o
  10   1   7      254.31      410.91    109.06 o
 -10   2   7      270.91      167.79     93.19 o
  -9   2   7      942.65      825.54     61.62 o
  -8   2   7     1134.90     1069.42     56.42 o
  -7   2   7     2007.54     1852.80     67.51 o
  -6   2   7     1278.57     1225.76     56.95 o
  -5   2   7     6263.09     5874.29    105.93 o
  -4   2   7     1951.74     2020.27     64.56 o
  -3   2   7     2902.82     2963.43     58.55 o
  -2   2   7    12728.83    12992.05    387.47 o
  -1   2   7     5373.97     5478.76    104.99 o
   0   2   7    10686.46    10000.58     73.72 o
   1   2   7     5112.43     5351.81    127.29 o
   2   2   7    12676.99    11822.60     79.96 o
   3   2   7     3170.14     3128.55    101.24 o
   4   2   7     2098.75     2114.13     93.90 o
   5   2   7     6075.11     6028.80    164.18 o
   6   2   7     1316.67     1360.22     59.83 o
   7   2   7     1694.45     1572.83     67.54 o
   8   2   7     1231.76     1236.85    136.42 o
   9   2   7      803.62      691.70    114.35 o
  10   2   7      251.12      467.82     81.24 o
 -10   3   7      897.75      737.85     96.49 o
  -9   3   7     1957.11     1783.31    203.30 o
  -8   3   7      608.01      534.22     52.59 o
  -7   3   7      239.14      249.04     39.38 o
  -6   3   7     2057.23     1900.57     66.19 o
  -5   3   7     2774.31     2617.65     65.99 o
  -4   3   7     8134.27     7923.19    292.30 o
  -3   3   7      466.33      507.94     34.01 o
  -2   3   7      104.39      136.63     29.94 o
  -1   3   7     3947.87     3770.51     95.05 o
   0   3   7    13692.50    11993.13    759.97 o
   1   3   7     3772.10     3312.32     63.45 o
   2   3   7      222.03      222.57     25.52 o
   3   3   7      461.10      461.63     48.55 o
   4   3   7     8583.02     8427.94    187.42 o
   5   3   7     3162.63     3477.66    131.96 o
   6   3   7     2317.46     2298.87    104.34 o
   7   3   7      235.93      287.23     39.05 o
   8   3   7      615.78      665.35     96.97 o
   9   3   7     2007.68     1764.15    332.88 o
  10   3   7      900.11     1015.04    101.30 o
 -10   4   7     1718.94     1567.33    166.59 o
  -9   4   7       40.43       11.03     52.48 o
  -8   4   7     1194.37     1191.61     87.92 o
  -7   4   7     2833.23     2827.79     79.42 o
  -6   4   7     1888.80     1837.44     72.24 o
  -5   4   7      586.48      535.19     34.79 o
  -4   4   7     2296.52     2397.12     64.58 o
  -3   4   7     4317.57     4187.59    155.16 o
  -2   4   7      809.40      859.23     52.33 o
  -1   4   7     3344.85     3105.98     86.92 o
   0   4   7       14.02       62.67     19.53 o
   1   4   7     3296.11     3292.18     74.02 o
   2   4   7      751.45      727.48     46.26 o
   3   4   7     4375.37     4399.91    119.92 o
   4   4   7     2499.17     2432.78    106.55 o
   5   4   7      766.22      801.32     71.27 o
   6   4   7     1536.22     1558.08    109.01 o
   7   4   7     3156.08     3147.32    134.72 o
   8   4   7     1195.21     1122.53     91.50 o
   9   4   7       35.17     -112.66    112.66 o
  10   4   7     1486.25     1440.93    169.55 o
 -10   5   7      267.09      255.47    103.79 o
  -9   5   7      105.39       78.49     52.76 o
  -8   5   7      196.38      213.39     55.46 o
  -7   5   7      637.94      698.00     73.15 o
  -6   5   7      321.39      259.59     52.32 o
  -5   5   7      842.28      810.57     44.70 o
  -4   5   7      962.60      957.21     63.06 o
  -3   5   7     7183.03     6881.26    137.24 o
  -2   5   7      865.94      814.55     56.03 o
  -1   5   7    12549.34    11876.26    169.31 o
   0   5   7       64.24       59.91     15.09 o
   1   5   7    13428.52    13786.17    123.21 o
   2   5   7      935.70      929.58     57.05 o
   3   5   7     6308.56     5829.41    210.39 o
   4   5   7     1066.95     1410.74    125.54 o
   5   5   7      629.21      862.35    112.10 o
   6   5   7      488.86      464.43     61.20 o
   7   5   7      571.22      551.18     70.93 o
   8   5   7      224.27      122.10     87.26 o
   9   5   7       83.01      309.25    106.04 o
  10   5   7      228.91      374.02    124.11 o
  -9   6   7      562.06      612.90     73.38 o
  -8   6   7      194.26      254.18     96.06 o
  -7   6   7     9249.63     8824.38    207.13 o
  -6   6   7      176.39       66.11     50.87 o
  -5   6   7     1710.94     1670.52     59.68 o
  -4   6   7     1253.47     1233.40     72.34 o
  -3   6   7     2254.77     2259.95     83.79 o
  -2   6   7     5725.02     5552.61    103.45 o
  -1   6   7      768.26      813.23     37.59 o
   0   6   7     4038.43     3788.92     46.96 o
   1   6   7      705.34      722.44     34.19 o
   2   6   7     5238.03     5219.17    134.31 o
   3   6   7     2412.92     2872.50    165.47 o
   4   6   7     1567.56     1677.71    140.94 o
   5   6   7     1327.10     1419.06    141.43 o
   6   6   7      190.90      149.42     51.64 o
   7   6   7     8979.81     8781.27    247.16 o
   8   6   7      219.61       92.60    101.69 o
   9   6   7      737.43      861.55    161.19 o
  -9   7   7      363.74      435.32     69.68 o
  -8   7   7     1174.18     1217.09     91.62 o
  -7   7   7      165.45      110.59     55.99 o
  -6   7   7     1333.37     1185.01     81.92 o
  -5   7   7     1906.97     1838.76     92.47 o
  -4   7   7     4352.81     4166.51    124.31 o
  -3   7   7     2499.50     2430.85     71.76 o
  -2   7   7     1238.07     1225.74     48.96 o
  -1   7   7     3386.59     3299.60    152.59 o
   0   7   7     7255.75     7180.35     95.50 o
   1   7   7     3569.24     3548.20     76.79 o
   2   7   7     1124.79     1225.77     88.83 o
   3   7   7     2247.80     2384.26    160.13 o
   4   7   7     4337.55     4457.10    229.59 o
   5   7   7     1894.09     2177.77    179.60 o
   6   7   7     1412.53     1311.26    101.30 o
   7   7   7      152.13      113.69     60.43 o
   8   7   7     1082.34     1161.95    105.82 o
   9   7   7      360.01      388.31     96.21 o
  -8   8   7      838.97      949.97    135.55 o
  -7   8   7      273.05      185.87     49.50 o
  -6   8   7      752.34      757.82     71.49 o
  -5   8   7     1303.02     1271.00     80.88 o
  -4   8   7     3805.97     3810.92    122.68 o
  -3   8   7     1110.50     1092.52     66.32 o
  -2   8   7      973.36      934.54     46.97 o
  -1   8   7     2689.55     2638.78     71.68 o
   0   8   7      371.76      388.97     32.32 o
   1   8   7     3197.05     3320.94     95.05 o
   2   8   7      904.47      922.27     72.99 o
   3   8   7     1157.73     1233.74    112.04 o
   4   8   7     4329.63     4498.64    249.16 o
   5   8   7     1594.06     1547.73    167.15 o
   6   8   7      805.15      721.19    121.58 o
   7   8   7      322.79      252.55    158.47 o
   8   8   7      957.00     1093.35    191.53 o
  -8   9   7       20.57       63.10     62.86 o
  -7   9   7      171.80      152.50     54.47 o
  -6   9   7       45.69      -14.22     54.09 o
  -5   9   7     3638.79     3718.37    131.73 o
  -4   9   7     1913.81     2050.43     95.58 o
  -3   9   7     1171.36     1174.69     70.59 o
  -2   9   7     1321.57     1309.03     67.71 o
  -1   9   7     1817.05     1787.89     80.13 o
   0   9   7      883.46      938.01     45.69 o
   1   9   7     1779.60     1821.63     77.09 o
   2   9   7     1197.97     1341.49     89.69 o
   3   9   7     1217.09     1311.01     91.16 o
   4   9   7     2053.17     2252.54    195.69 o
   5   9   7     3492.10     3609.76    251.12 o
   6   9   7       44.01     -143.25    143.25 o
   7   9   7      148.54      562.30    147.46 o
   8   9   7       46.90       73.49    110.58 o
  -7  10   7      718.41      611.72     72.33 o
  -6  10   7      190.20      205.29     56.18 o
  -5  10   7     1074.20     1171.80     86.23 o
  -4  10   7      176.70      233.37     71.16 o
  -3  10   7      490.09      505.79     56.95 o
  -2  10   7     5838.14     5779.75    167.57 o
  -1  10   7      394.35      395.60     43.47 o
   0  10   7     1674.13     1761.08     80.11 o
   1  10   7      349.51      370.42     45.81 o
   2  10   7     5661.59     6007.36    250.79 o
   3  10   7      573.88      514.35     70.14 o
   4  10   7      156.48       94.97     53.07 o
   5  10   7     1190.59      946.84    152.46 o
   6  10   7      212.46      507.32    148.51 o
   7  10   7      775.41      894.71    159.89 o
  -7  11   7      252.42      240.69     82.35 o
  -6  11   7     3979.75     4093.80    152.83 o
  -5  11   7       27.01       50.55     79.75 o
  -4  11   7      227.61      217.94     53.10 o
  -3  11   7      101.08       41.87     42.16 o
  -2  11   7      490.34      545.02     54.24 o
  -1  11   7      633.28      649.91     53.82 o
   0  11   7       13.43       24.88     37.50 o
   1  11   7      632.66      541.48     73.11 o
   2  11   7      606.05      617.74     75.53 o
   3  11   7      157.00       88.30     94.16 o
   4  11   7      137.09        7.70     91.12 o
   5  11   7       25.52      310.51    137.97 o
   6  11   7     3601.87     4035.52    310.62 o
   7  11   7      247.35      420.37    150.64 o
  -6  12   7      764.23      873.61     83.69 o
  -5  12   7      396.42      421.32     64.13 o
  -4  12   7      691.70      647.99     69.94 o
  -3  12   7      500.62      502.79     58.52 o
  -2  12   7     3800.76     3803.50    120.57 o
  -1  12   7     1186.15     1280.72     93.39 o
   0  12   7      513.63      551.94     98.13 o
   1  12   7     1203.62     1150.94     95.73 o
   2  12   7     3990.15     4228.33    172.43 o
   3  12   7      539.07      586.51     92.54 o
   4  12   7      704.28      852.98    163.05 o
   5  12   7      449.02      509.73    152.15 o
   6  12   7      850.94     1155.53    199.67 o
  -5  13   7     1680.77     1796.74    139.40 o
  -4  13   7      278.86      260.76     57.24 o
  -3  13   7     1534.00     1475.04     89.31 o
  -2  13   7      162.00      167.33     57.90 o
  -1  13   7      577.99      575.46     98.81 o
   0  13   7     1876.02     1914.82    150.39 o
   1  13   7      658.35      774.16    111.20 o
   2  13   7      123.60      218.88    105.76 o
   3  13   7     1640.74     1770.12    240.20 o
   4  13   7      201.92      250.24    110.28 o
   5  13   7     1792.38     2330.05    272.64 o
  -3  14   7      507.19      617.05     79.91 o
  -2  14   7      169.23      204.36     90.75 o
  -1  14   7       17.08       56.21     66.99 o
   0  14   7      765.11      722.56    108.42 o
   1  14   7       18.04       50.89     69.44 o
   2  14   7       90.01      114.67     89.39 o
   0   0   8     8925.67     8891.36    222.94 o
   1   0   8    24494.52    25012.60    307.13 o
   2   0   8     7470.85     7369.27    103.69 o
   3   0   8       33.55      115.56     57.80 o
   4   0   8      870.29      891.17     49.07 o
   5   0   8     1610.68     1649.59     64.77 o
   6   0   8     1267.74     1144.47    102.35 o
   7   0   8     4466.06     4681.32    138.39 o
   8   0   8      687.92      717.90     64.52 o
   9   0   8       51.76      -14.19     37.12 o
  10   0   8      173.78      140.87     62.19 o
 -10   1   8      215.31      159.71     74.62 o
  -9   1   8     1135.38      977.95     57.83 o
  -8   1   8       49.40       48.47     34.25 o
  -7   1   8      822.68      883.12     75.96 o
  -6   1   8      572.01      488.74     43.78 o
  -5   1   8     7941.90     7647.24    140.57 o
  -4   1   8     1871.35     1895.98     73.07 o
  -3   1   8      207.20      215.47     27.64 o
  -2   1   8     7885.63     8397.20    161.20 o
  -1   1   8     4508.41     4505.75     71.91 o
   0   1   8     1902.46     1942.78     53.22 o
   1   1   8     4563.45     4574.08    104.61 o
   2   1   8     7594.03     7947.81    143.64 o
   3   1   8      308.62      252.20     59.24 o
   4   1   8     2035.46     1958.25     77.76 o
   5   1   8     7956.01     8482.17    450.63 o
   6   1   8      513.18      595.03     64.71 o
   7   1   8      751.51      785.16     55.33 o
   8   1   8       35.58       43.42     35.40 o
   9   1   8     1105.38      969.66     73.67 o
  10   1   8      151.97       94.05    101.34 o
 -10   2   8      266.10      271.92     69.43 o
  -9   2   8      713.50      736.10     60.42 o
  -8   2   8     1143.78     1116.48     58.51 o
  -7   2   8     3230.37     3096.17     92.47 o
  -6   2   8       22.65        9.92     31.51 o
  -5   2   8     4339.77     4233.60     94.23 o
  -4   2   8     2076.88     2022.93     72.90 o
  -3   2   8     4761.33     4953.16     94.06 o
  -2   2   8     4712.90     4726.91    129.56 o
  -1   2   8     1795.31     1756.30     56.96 o
   0   2   8     1097.17     1044.73     48.88 o
   1   2   8     1737.37     1628.33     71.79 o
   2   2   8     4671.04     4748.20    104.54 o
   3   2   8     4713.86     4675.35    172.95 o
   4   2   8     2084.24     2011.86     93.37 o
   5   2   8     4149.76     4109.76    158.46 o
   6   2   8       53.42      105.62     38.83 o
   7   2   8     3314.09     3308.02    119.09 o
   8   2   8     1212.64     1304.21     85.31 o
   9   2   8      669.45      691.90     64.97 o
  10   2   8      196.73      175.73    178.62 o
 -10   3   8     1291.24     1053.56    201.70 o
  -9   3   8     1101.78     1080.69     80.69 o
  -8   3   8      478.13      422.16     50.47 o
  -7   3   8      385.06      418.14     38.58 o
  -6   3   8     1168.09     1085.09     51.62 o
  -5   3   8      316.28      324.76     30.75 o
  -4   3   8     6702.63     6709.85    160.79 o
  -3   3   8     3632.69     3947.69    174.53 o
  -2   3   8     5913.03     5878.80    140.36 o
  -1   3   8     4801.23     5126.47    407.60 o
   0   3   8     1139.68     1042.94    107.40 o
   1   3   8     5228.88     4850.67    132.54 o
   2   3   8     6136.29     5900.09    144.36 o
   3   3   8     3720.78     3643.10    115.70 o
   4   3   8     6724.55     6587.55    168.81 o
   5   3   8      312.84      216.72     95.81 o
   6   3   8     1220.18     1229.08     95.88 o
   7   3   8      316.91      390.67     43.32 o
   8   3   8      411.97      446.53     91.93 o
   9   3   8     1172.11     1294.73    301.05 o
  10   3   8     1269.52     1300.03    110.14 o
  -9   4   8       55.96       47.89     49.27 o
  -8   4   8     1236.96     1169.89     72.33 o
  -7   4   8      484.94      386.09     50.54 o
  -6   4   8     1398.06     1359.23     55.82 o
  -5   4   8      824.77      783.42     42.13 o
  -4   4   8     1985.80     1968.83     72.60 o
  -3   4   8     9293.54     8643.35    347.24 o
  -2   4   8     5681.69     5506.75    154.30 o
  -1   4   8     5140.67     4922.27    141.84 o
   0   4   8     7565.48     7172.31    144.72 o
   1   4   8     5448.95     5148.57    257.50 o
   2   4   8     6057.50     6027.49    295.98 o
   3   4   8     9402.21     9293.17    179.95 o
   4   4   8     1933.83     2074.09    156.92 o
   5   4   8      703.98      902.96     81.22 o
   6   4   8     1541.17     1631.85    105.58 o
   7   4   8      575.52      570.12     62.69 o
   8   4   8     1105.85     1216.80    155.61 o
   9   4   8       53.93       40.91    188.94 o
  -9   5   8      711.80      662.67     78.10 o
  -8   5   8      610.81      684.87     76.40 o
  -7   5   8     1376.50     1390.95     91.74 o
  -6   5   8      749.00      718.16     46.61 o
  -5   5   8     1145.21     1103.46     53.62 o
  -4   5   8     1210.98     1207.51     71.08 o
  -3   5   8     2207.68     2200.93    101.34 o
  -2   5   8     1433.13     1411.72     74.89 o
  -1   5   8     6151.74     5953.69    126.33 o
   0   5   8    11832.68    11431.25    131.31 o
   1   5   8     5825.75     5867.77    182.81 o
   2   5   8     1317.12     1348.17     70.03 o
   3   5   8     2301.00     2250.40    139.50 o
   4   5   8     1461.47     1655.98    126.52 o
   5   5   8      958.59     1159.31    126.14 o
   6   5   8      763.75      930.45    127.07 o
   7   5   8     1293.47     1217.89     93.05 o
   8   5   8      560.15      458.87    147.72 o
   9   5   8      808.03      553.57    112.10 o
  -9   6   8      110.23       92.48     52.10 o
  -8   6   8      656.38      646.41     76.16 o
  -7   6   8      457.29      527.73     68.06 o
  -6   6   8     3744.54     3618.07    133.03 o
  -5   6   8     1221.96     1159.33     53.60 o
  -4   6   8     3975.54     4052.66    143.09 o
  -3   6   8     3674.70     3642.47    108.02 o
  -2   6   8     1725.74     1788.46     82.30 o
  -1   6   8     2274.35     2270.34     74.09 o
   0   6   8       59.82       56.93     18.74 o
   1   6   8     2526.45     2620.64     67.25 o
   2   6   8     1793.68     1850.53     83.99 o
   3   6   8     3360.44     3218.22    122.90 o
   4   6   8     3684.73     3977.46    205.37 o
   5   6   8      966.15     1028.78    127.75 o
   6   6   8     4220.63     4406.41    247.07 o
   7   6   8      401.95      434.25     71.26 o
   8   6   8      680.98      556.14    119.03 o
   9   6   8      117.46      -21.57     90.96 o
  -9   7   8      107.24      115.20     87.31 o
  -8   7   8     1712.10     1675.88    104.31 o
  -7   7   8      397.40      269.17     55.70 o
  -6   7   8     2434.93     2196.94    108.36 o
  -5   7   8       56.45       48.61     47.34 o
  -4   7   8     3135.35     3118.88    113.85 o
  -3   7   8     3488.06     3478.93    102.14 o
  -2   7   8     3461.49     3507.23     86.83 o
  -1   7   8     1486.19     1447.19     58.31 o
   0   7   8    13516.39    13732.03    144.12 o
   1   7   8     1359.81     1430.97     77.71 o
   2   7   8     3000.23     2962.13    259.53 o
   3   7   8     3718.25     3958.67    130.80 o
   4   7   8     3213.65     3157.02    196.76 o
   5   7   8       90.05      124.05     84.67 o
   6   7   8     2740.68     2776.97    209.73 o
   7   7   8      392.49      153.29    101.81 o
   8   7   8     1561.84     1466.06    117.20 o
  -8   8   8      300.18      393.47    108.88 o
  -7   8   8      314.81      239.43     56.32 o
  -6   8   8     1196.86     1236.20     88.29 o
  -5   8   8      960.14      969.48     76.87 o
  -4   8   8       17.09       51.79     42.81 o
  -3   8   8     2595.65     2589.99     98.32 o
  -2   8   8     3712.96     3500.54     93.27 o
  -1   8   8     1374.56     1437.75     55.39 o
   0   8   8     6284.89     6318.17    116.25 o
   1   8   8     1477.08     1480.14     85.57 o
   2   8   8     3803.10     4052.59    137.29 o
   3   8   8     2737.88     2876.20    121.43 o
   4   8   8       24.22      123.62     88.85 o
   5   8   8      945.26     1022.59    138.93 o
   6   8   8     1354.72     1286.02    163.08 o
   7   8   8      253.43       67.00     97.71 o
   8   8   8      297.27      117.68    112.70 o
  -8   9   8      657.33      659.82    147.30 o
  -7   9   8      591.92      604.16     73.40 o
  -6   9   8      960.60      898.99     81.20 o
  -5   9   8      412.86      438.67     61.54 o
  -4   9   8     1797.37     1795.13     92.86 o
  -3   9   8      748.38      809.24     62.58 o
  -2   9   8     1159.79     1209.09     67.40 o
  -1   9   8     5674.45     5611.74    121.82 o
   0   9   8       95.08      123.90     38.29 o
   1   9   8     6103.52     6208.57    171.40 o
   2   9   8     1286.55     1393.52     91.64 o
   3   9   8      831.19      881.83    103.84 o
   4   9   8     1846.01     1802.22    110.31 o
   5   9   8      387.85      353.13    103.96 o
   6   9   8     1030.87      743.02    129.02 o
   7   9   8      431.17       97.08    124.78 o
  -7  10   8      127.15       72.81     52.08 o
  -6  10   8      484.56      473.85     67.55 o
  -5  10   8     1746.65     1797.43    100.21 o
  -4  10   8      519.69      592.08     71.15 o
  -3  10   8     5097.87     4879.47    213.95 o
  -2  10   8     1578.48     1558.65     77.88 o
  -1  10   8      849.46      852.94     77.41 o
   0  10   8      629.21      612.31     71.93 o
   1  10   8      790.22      820.22     78.56 o
   2  10   8     1500.08     1593.07    103.19 o
   3  10   8     5061.83     5254.54    270.20 o
   4  10   8      455.34      373.78     70.17 o
   5  10   8     1591.87     1550.53    180.52 o
   6  10   8      410.92      224.53    102.76 o
   7  10   8      113.58      424.89    149.42 o
  -6  11   8      983.50     1084.74     91.41 o
  -5  11   8     1366.74     1385.69     91.48 o
  -4  11   8     2269.89     2231.88    106.98 o
  -3  11   8       44.48       50.99     38.54 o
  -2  11   8     2014.95     1956.72    102.19 o
  -1  11   8      625.78      672.69     84.94 o
   0  11   8      429.32      482.69     64.31 o
   1  11   8      587.71      655.48     77.26 o
   2  11   8     2132.01     2378.86    129.04 o
   3  11   8       48.06        2.05     64.89 o
   4  11   8     2388.89     2387.97    137.33 o
   5  11   8     1346.31     1231.33    106.33 o
   6  11   8      939.94     1490.16    209.15 o
  -5  12   8      188.19      256.83     63.32 o
  -4  12   8      771.70      828.80     73.42 o
  -3  12   8      482.37      459.12     56.68 o
  -2  12   8     1304.15     1428.85    149.14 o
  -1  12   8     4024.85     4170.78    155.83 o
   0  12   8      885.60      992.65    113.24 o
   1  12   8     4147.07     4241.58    209.47 o
   2  12   8     1563.92     1603.93    118.89 o
   3  12   8      460.97      312.65     80.53 o
   4  12   8      717.74      647.04    123.27 o
   5  12   8      299.96      363.05    166.43 o
  -4  13   8       85.76      167.96    109.00 o
  -3  13   8      618.15      495.96     78.06 o
  -2  13   8      193.12      254.92     66.38 o
  -1  13   8     3308.31     3232.19    191.61 o
   0  13   8      112.57      104.93     69.31 o
   1  13   8     3281.96     3038.14    185.51 o
   2  13   8      183.04      263.02     88.24 o
   3  13   8      474.46      531.84    132.58 o
   4  13   8       84.44      130.84    101.43 o
  -1  14   8      491.35      493.35    102.49 o
   0  14   8      782.02      718.15    112.45 o
   1  14   8      494.98      530.88    107.09 o
   1   0   9      141.69      147.20     18.17 o
   2   0   9     3924.53     4137.69     83.70 o
   3   0   9     1572.90     1638.10     66.50 o
   4   0   9      954.04     1012.30     64.99 o
   5   0   9      994.21      974.71     59.83 o
   6   0   9     1797.30     1851.75    121.77 o
   7   0   9      580.03      714.93     55.26 o
   8   0   9     1065.12      971.52     84.52 o
   9   0   9     1726.10     1573.80     78.98 o
  10   0   9      305.77      130.51     80.71 o
  -9   1   9      551.19      519.89     48.05 o
  -8   1   9      586.76      605.43     79.03 o
  -7   1   9      857.11      884.94     65.33 o
  -6   1   9       19.11       22.75     32.22 o
  -5   1   9     2608.19     2567.92     94.35 o
  -4   1   9     5392.93     5076.32    112.27 o
  -3   1   9     2682.06     2664.00     51.80 o
  -2   1   9     1579.14     1601.48     39.00 o
  -1   1   9      631.76      627.13     26.20 o
   0   1   9     3048.13     3263.21     58.82 o
   1   1   9      602.34      595.35     29.68 o
   2   1   9     1573.34     1718.47     56.36 o
   3   1   9     2280.61     2284.84     59.31 o
   4   1   9     5586.99     5189.80    149.47 o
   5   1   9     2427.50     2447.63    106.52 o
   6   1   9       55.81       36.75     59.21 o
   7   1   9      937.88     1050.25     70.86 o
   8   1   9      575.29      622.55     55.50 o
   9   1   9      525.06      472.04     57.25 o
  -9   2   9       81.27       44.58     40.92 o
  -8   2   9     2656.28     2486.33     87.19 o
  -7   2   9      858.70      709.34     54.59 o
  -6   2   9     7900.06     7726.44    140.13 o
  -5   2   9      313.72      369.48     70.90 o
  -4   2   9     4377.95     4365.97    141.29 o
  -3   2   9      792.60      863.78     40.59 o
  -2   2   9     3408.66     3229.67    151.72 o
  -1   2   9     1045.20     1118.77     31.57 o
   0   2   9        5.35       13.96      9.96 o
   1   2   9      922.35      977.72     48.82 o
   2   2   9     3715.23     3745.41     98.98 o
   3   2   9      785.18      765.03     42.99 o
   4   2   9     4693.35     4528.51    139.62 o
   5   2   9      239.10      100.91     46.50 o
   6   2   9     8091.78     8255.36    210.07 o
   7   2   9      844.78      868.07     63.70 o
   8   2   9     2614.29     2495.95    110.86 o
   9   2   9       87.81       84.10     44.10 o
  -9   3   9      312.75      227.78     45.94 o
  -8   3   9     1071.24     1044.49     71.35 o
  -7   3   9     3798.06     3385.88     91.71 o
  -6   3   9     1558.77     1489.31     61.03 o
  -5   3   9     3231.10     3217.39     85.67 o
  -4   3   9      588.14      637.31     67.70 o
  -3   3   9      573.95      656.50     37.72 o
  -2   3   9     1093.23     1154.56     52.56 o
  -1   3   9     1808.36     1712.00     94.79 o
   0   3   9     1115.81     1195.16     75.86 o
   1   3   9     1725.05     1561.03     62.72 o
   2   3   9      961.71      962.52     46.88 o
   3   3   9      744.80      770.12     45.28 o
   4   3   9      540.71      517.69     58.90 o
   5   3   9     3103.26     3105.76    198.05 o
   6   3   9     1664.91     1714.07    106.86 o
   7   3   9     3675.07     3705.05    156.98 o
   8   3   9     1046.40     1128.90    101.33 o
   9   3   9      397.88      420.94     88.15 o
  -9   4   9      704.08      663.93     76.28 o
  -8   4   9       36.81       17.66     45.17 o
  -7   4   9     1082.46     1022.45     55.01 o
  -6   4   9      947.21      941.74     50.54 o
  -5   4   9      857.61      873.82     47.87 o
  -4   4   9       61.99       76.16     34.73 o
  -3   4   9     7574.36     7649.58    292.19 o
  -2   4   9     1890.71     1684.69    127.16 o
  -1   4   9     1668.76     1624.56     72.16 o
   0   4   9     3997.66     3665.89    154.31 o
   1   4   9     1597.08     1594.91     46.43 o
   2   4   9     1713.38     1654.46     75.76 o
   3   4   9     7703.70     7608.19    133.18 o
   4   4   9       67.10       56.63     77.56 o
   5   4   9      818.13      877.42     80.98 o
   6   4   9      878.19     1074.42     93.83 o
   7   4   9     1079.79     1235.67    104.50 o
   8   4   9       39.32      120.69    114.67 o
   9   4   9      646.53      787.29    209.06 o
  -9   5   9     1419.42     1366.11    100.01 o
  -8   5   9      894.87      907.04     84.22 o
  -7   5   9      935.34      963.89     83.16 o
  -6   5   9      285.24      239.46     37.65 o
  -5   5   9     2887.25     2838.68     82.46 o
  -4   5   9     3378.54     3052.25    174.89 o
  -3   5   9     1672.57     1779.63    101.15 o
  -2   5   9      278.71      293.67     55.88 o
  -1   5   9     2574.59     2375.40     85.74 o
   0   5   9      114.33      148.66     24.74 o
   1   5   9     2443.75     2306.18     87.34 o
   2   5   9      269.13      250.56     41.98 o
   3   5   9     1732.51     1755.74     83.48 o
   4   5   9     3119.60     2856.57    169.62 o
   5   5   9     2798.14     3239.34    193.74 o
   6   5   9      206.56      308.54     90.81 o
   7   5   9      741.01      794.30    128.47 o
   8   5   9     1086.21     1039.04    142.61 o
   9   5   9     1305.78     1042.10    152.31 o
  -9   6   9       95.22       58.58     97.15 o
  -8   6   9      861.57      849.06     83.45 o
  -7   6   9      424.26      498.97     93.81 o
  -6   6   9     1817.02     1780.41     98.05 o
  -5   6   9     1328.33     1296.98     82.66 o
  -4   6   9     4093.89     4247.60    154.44 o
  -3   6   9     4717.94     5121.22    157.65 o
  -2   6   9       96.28      129.77     37.08 o
  -1   6   9      686.25      676.46     45.31 o
   0   6   9     1351.13     1269.32     50.87 o
   1   6   9      789.74      743.80     58.99 o
   2   6   9      121.96       92.26     39.34 o
   3   6   9     4504.87     4525.36    136.21 o
   4   6   9     3388.44     3444.72    196.44 o
   5   6   9     1162.26     1334.29    141.54 o
   6   6   9     1908.77     2052.01    178.82 o
   7   6   9      439.41      395.62    103.67 o
   8   6   9     1010.33      899.54    140.59 o
   9   6   9       81.69     -120.43    120.43 o
  -8   7   9      922.06      974.25     87.30 o
  -7   7   9     2396.29     2049.64    111.81 o
  -6   7   9      767.03      722.70     72.48 o
  -5   7   9     4318.79     3980.44    136.31 o
  -4   7   9       69.07       97.74     43.89 o
  -3   7   9       86.58      110.85     30.31 o
  -2   7   9      123.04      156.78     30.39 o
  -1   7   9     2070.05     2041.23     70.61 o
   0   7   9     2053.26     1951.97     89.54 o
   1   7   9     2048.75     2110.24     93.60 o
   2   7   9      116.30       78.44     53.74 o
   3   7   9       75.33      233.19    145.88 o
   4   7   9       76.82      129.16    141.76 o
   5   7   9     4252.59     4223.73    242.56 o
   6   7   9      869.02     1116.21    148.05 o
   7   7   9     2475.26     2421.83    214.36 o
   8   7   9     1108.81      957.42    145.80 o
  -8   8   9       98.26      100.97     66.93 o
  -7   8   9     1165.93     1151.69     90.39 o
  -6   8   9      438.55      331.99     62.19 o
  -5   8   9      228.15      202.20     52.25 o
  -4   8   9      786.55      835.79     92.33 o
  -3   8   9     1342.73     1222.50     84.32 o
  -2   8   9     2503.73     2492.07     83.49 o
  -1   8   9      376.86      410.81     36.73 o
   0   8   9     1697.07     1823.10     76.26 o
   1   8   9      377.22      324.40     67.92 o
   2   8   9     2538.22     2767.38    118.23 o
   3   8   9     1319.63     1539.85    114.52 o
   4   8   9      750.13      734.74    105.25 o
   5   8   9      244.81      295.52    110.91 o
   6   8   9      387.87      341.72    103.59 o
   7   8   9     1146.55     1122.28    161.11 o
  -7   9   9     1093.31      928.67     87.38 o
  -6   9   9      360.56      318.93     60.25 o
  -5   9   9     1694.22     1715.88     98.17 o
  -4   9   9     1608.86     1634.37     91.48 o
  -3   9   9      727.25      790.76     63.78 o
  -2   9   9     3193.43     3139.43    105.56 o
  -1   9   9     1856.39     1724.51     92.97 o
   0   9   9      715.96      738.01     58.04 o
   1   9   9     1739.92     1792.16    102.02 o
   2   9   9     3265.02     3276.85    134.56 o
   3   9   9      765.01      871.57    105.47 o
   4   9   9     1658.72     1642.33    157.34 o
   5   9   9     1731.65     1983.68    197.24 o
   6   9   9      352.44      260.03    102.68 o
   7   9   9     1169.73     1050.71    157.62 o
  -6  10   9     1805.13     1692.38    104.63 o
  -5  10   9     1901.95     1954.96    105.39 o
  -4  10   9      444.05      590.95     78.12 o
  -3  10   9     1388.82     1440.02     83.18 o
  -2  10   9     1406.65     1512.45    109.38 o
  -1  10   9      147.89      205.91     55.12 o
   0  10   9        4.76       91.76     39.15 o
   1  10   9       99.30      177.83     55.52 o
   2  10   9     1451.04     1649.82    109.90 o
   3  10   9     1484.23     1579.62    110.05 o
   4  10   9      449.31      461.86     72.84 o
   5  10   9     1787.46     1790.41    124.03 o
   6  10   9     1572.31     1365.61    179.36 o
  -6  11   9       67.97       41.72     71.74 o
  -5  11   9      536.05      584.86     74.49 o
  -4  11   9     2334.97     2350.85    110.12 o
  -3  11   9       54.96       37.48     55.77 o
  -2  11   9      624.08      650.15     79.92 o
  -1  11   9     1657.66     1726.50    106.83 o
   0  11   9      411.23      427.12     66.29 o
   1  11   9     1755.35     1789.85    112.14 o
   2  11   9      573.32      633.26     80.27 o
   3  11   9       22.54        2.05     58.24 o
   4  11   9     2258.33     2262.82    137.85 o
   5  11   9      519.31      471.59     81.94 o
   6  11   9       82.71     -143.19    158.74 o
  -5  12   9      558.11      550.90     93.30 o
  -4  12   9      535.55      779.35    159.26 o
  -3  12   9      154.78      182.39     57.23 o
  -2  12   9     2443.72     2477.91    163.54 o
  -1  12   9       16.55       80.32     49.88 o
   0  12   9     3442.45     3355.09    194.88 o
   1  12   9        7.57       79.82     78.16 o
   2  12   9     2254.73     2308.43    137.57 o
   3  12   9      177.48       83.56    125.64 o
   4  12   9      515.69      418.08     75.88 o
   5  12   9      499.43      298.27    109.32 o
  -3  13   9      650.93      850.02    149.21 o
  -2  13   9     1243.94     1230.53    102.03 o
  -1  13   9      963.92      973.77    127.63 o
   0  13   9      366.52      366.86    102.64 o
   1  13   9      819.45      935.51    126.74 o
   2  13   9     1116.68     1189.55    133.59 o
   3  13   9      653.16      629.57    193.02 o
   0   0  10     2164.07     2315.89     75.06 o
   1   0  10     5785.56     5880.25     89.38 o
   2   0  10      431.17      454.98     26.65 o
   3   0  10    14674.74    15346.98    191.76 o
   4   0  10     1628.25     1761.38     78.03 o
   5   0  10       76.76      121.72     36.78 o
   6   0  10     1415.79     1322.91    100.40 o
   7   0  10     3040.27     2991.00    101.41 o
   8   0  10     1507.59     1374.63     74.88 o
   9   0  10       92.81       70.06     48.87 o
  -9   1  10     1111.04      951.25     63.14 o
  -8   1  10      326.20      389.00     73.47 o
  -7   1  10      204.54      108.88     45.33 o
  -6   1  10      110.56       92.37     33.15 o
  -5   1  10      557.85      513.83     49.97 o
  -4   1  10      119.60      267.00     37.72 o
  -3   1  10     5093.90     5026.76    111.29 o
  -2   1  10     4239.44     4525.26     97.67 o
  -1   1  10     4303.95     4560.01     68.91 o
   0   1  10     7874.18     8286.55    219.64 o
   1   1  10     4969.46     5102.33    242.37 o
   2   1  10     4832.24     4913.05    203.17 o
   3   1  10     4811.11     4774.03    109.42 o
   4   1  10      138.95      109.73     36.98 o
   5   1  10      669.49      595.17     55.08 o
   6   1  10      183.70      145.61     77.70 o
   7   1  10      264.06      307.64     63.35 o
   8   1  10      283.14      366.34     50.15 o
   9   1  10      994.76      901.65     75.87 o
  -9   2  10      531.55      427.95     55.31 o
  -8   2  10      261.63      282.85     52.54 o
  -7   2  10      452.15      359.77     45.26 o
  -6   2  10     1170.93     1154.09     62.32 o
  -5   2  10     1386.59     1441.38     70.99 o
  -4   2  10     6056.87     5921.33    171.36 o
  -3   2  10     1604.43     1685.23     61.39 o
  -2   2  10      851.05      852.68     48.18 o
  -1   2  10     1410.73     1432.98     58.45 o
   0   2  10     1564.15     1709.50     49.43 o
   1   2  10     1561.98     1589.10     57.77 o
   2   2  10      910.19      884.16     50.31 o
   3   2  10     1565.39     1617.27     58.30 o
   4   2  10     6074.73     5991.07    159.13 o
   5   2  10     1495.96     1611.11     85.23 o
   6   2  10     1120.72     1141.76     91.15 o
   7   2  10      461.57      563.93     65.41 o
   8   2  10      253.25      277.26     54.58 o
   9   2  10      521.74      490.02     62.87 o
  -9   3  10      688.88      558.08     58.66 o
  -8   3  10     1080.70     1041.10     73.57 o
  -7   3  10      180.22      197.17     34.55 o
  -6   3  10     1651.28     1577.41     64.20 o
  -5   3  10     1753.55     1827.93     85.93 o
  -4   3  10      858.13      917.64     72.33 o
  -3   3  10     1423.47     1497.64     55.05 o
  -2   3  10     3028.53     3302.39     88.77 o
  -1   3  10     2574.80     2718.39    313.11 o
   0   3  10    10229.98     9813.90    212.21 o
   1   3  10     2571.25     2501.97    153.28 o
   2   3  10     3161.90     3062.55     80.08 o
   3   3  10     1588.06     1586.85     62.72 o
   4   3  10      901.31      885.52     72.69 o
   5   3  10     1972.30     1906.59    107.51 o
   6   3  10     1583.26     1659.99    106.35 o
   7   3  10      174.25      318.58     68.05 o
   8   3  10     1057.18     1128.30     86.49 o
   9   3  10      698.02      699.75     89.25 o
  -9   4  10      129.00      118.66     53.29 o
  -8   4  10      568.12      451.26     57.76 o
  -7   4  10        4.75        4.75     34.40 o
  -6   4  10      851.81      863.51     66.09 o
  -5   4  10      317.18      352.61     45.72 o
  -4   4  10      351.08      347.99     49.00 o
  -3   4  10     1170.03     1260.45     69.89 o
  -2   4  10     2447.78     2778.44    153.29 o
  -1   4  10    14669.50    13845.18    701.30 o
   0   4  10     1549.89     1434.77     76.92 o
   1   4  10    14767.26    14059.18    293.37 o
   2   4  10     2197.54     2179.40     86.27 o
   3   4  10     1161.44     1186.70     57.41 o
   4   4  10      273.50      267.44     58.05 o
   5   4  10      259.82      222.38    122.45 o
   6   4  10      627.52      837.28     87.58 o
   7   4  10        8.94      144.23     62.58 o
   8   4  10      496.16      572.56     85.89 o
   9   4  10      102.18      130.32     59.30 o
  -8   5  10      763.39      740.53     77.95 o
  -7   5  10     2284.03     2176.84    115.07 o
  -6   5  10     1804.88     1597.08     70.46 o
  -5   5  10     1384.46     1400.39     91.15 o
  -4   5  10     1433.93     1489.64     83.50 o
  -3   5  10      882.60     1015.21     65.78 o
  -2   5  10     2920.29     2739.86    168.40 o
  -1   5  10      323.53      346.46     44.47 o
   0   5  10      927.85      933.43     45.89 o
   1   5  10      289.60      308.06     46.47 o
   2   5  10     2490.98     2472.62    129.92 o
   3   5  10      846.55      860.53     65.37 o
   4   5  10     1617.79     1497.61     86.10 o
   5   5  10     1596.35     1985.42    160.87 o
   6   5  10     1788.64     1859.67    165.14 o
   7   5  10     2634.49     2837.89    208.71 o
   8   5  10      824.59      845.55    137.75 o
  -8   6  10      810.22      789.42     89.77 o
  -7   6  10      146.93      113.88     63.38 o
  -6   6  10      339.93      306.36     55.10 o
  -5   6  10      186.01      211.98     52.78 o
  -4   6  10     1508.70     1488.14    104.64 o
  -3   6  10     2314.78     2445.01    118.40 o
  -2   6  10     5946.52     5684.54    191.95 o
  -1   6  10     2767.40     2643.32     82.26 o
   0   6  10      254.04      263.25     45.19 o
   1   6  10     3121.01     3012.02    106.72 o
   2   6  10     6170.89     6051.91    155.09 o
   3   6  10     2182.95     1965.48    160.33 o
   4   6  10     1311.72     1191.95     86.44 o
   5   6  10      255.31      457.40    110.09 o
   6   6  10      346.30      485.02    116.66 o
   7   6  10      107.83      140.88     81.84 o
   8   6  10      833.99      802.99    139.37 o
  -8   7  10      458.23      476.87     71.32 o
  -7   7  10      947.03      781.99     77.91 o
  -6   7  10      131.46       54.57     46.75 o
  -5   7  10     1443.15     1458.60     91.92 o
  -4   7  10     3741.31     3819.90    195.63 o
  -3   7  10     2988.99     3109.52    153.46 o
  -2   7  10     2427.41     2397.20     83.08 o
  -1   7  10      187.75      208.71     39.81 o
   0   7  10       51.75       82.77     38.91 o
   1   7  10      212.80      194.56     45.55 o
   2   7  10     2263.21     2429.03    106.56 o
   3   7  10     3216.13     3189.73    124.86 o
   4   7  10     3891.96     4153.19    278.85 o
   5   7  10     1576.82     1893.21    173.23 o
   6   7  10      158.09      317.11    112.16 o
   7   7  10     1097.99     1039.45    156.07 o
   8   7  10      381.71      191.71     99.34 o
  -7   8  10      205.41      154.89     75.96 o
  -6   8  10      155.40      129.63     51.24 o
  -5   8  10      752.50      699.88     72.61 o
  -4   8  10      808.24      918.07     79.19 o
  -3   8  10      497.04      526.21     82.99 o
  -2   8  10      438.31      462.76     44.76 o
  -1   8  10     5059.26     4826.38    223.41 o
   0   8  10     1810.20     1796.64     94.60 o
   1   8  10     5100.30     5237.58    200.16 o
   2   8  10      428.37      283.11    123.00 o
   3   8  10      597.49      746.11    144.60 o
   4   8  10      827.68      950.49     85.31 o
   5   8  10      725.45      710.04    137.38 o
   6   8  10      151.33      157.23     93.25 o
   7   8  10      168.26       10.75    100.89 o
  -7   9  10      109.79      114.78    103.36 o
  -6   9  10      355.13      361.34     65.02 o
  -5   9  10     2345.28     2326.29    114.48 o
  -4   9  10      446.78      500.27     65.37 o
  -3   9  10      423.06      512.72     58.44 o
  -2   9  10     1681.42     1862.44    278.00 o
  -1   9  10      517.08      511.74     69.25 o
   0   9  10     6603.69     6269.59    180.60 o
   1   9  10      503.86      553.07     67.34 o
   2   9  10     1686.38     1711.57    104.67 o
   3   9  10      496.04      595.61     75.90 o
   4   9  10      368.33      421.22    117.54 o
   5   9  10     2492.38     2547.24    162.36 o
   6   9  10      397.45      362.55    110.59 o
  -6  10  10     1476.93     1377.18     97.82 o
  -5  10  10      963.85      961.16     81.34 o
  -4  10  10      729.79      877.28     98.09 o
  -3  10  10       13.26       54.22     70.86 o
  -2  10  10      149.23      215.18     91.85 o
  -1  10  10      589.85      616.42     75.17 o
   0  10  10      274.09      340.14     83.99 o
   1  10  10      608.78      780.30    141.44 o
   2  10  10      136.85      239.60     85.74 o
   3  10  10       39.90       69.33     58.26 o
   4  10  10      707.84      724.17     90.66 o
   5  10  10     1085.07     1031.50    103.00 o
   6  10  10     1465.70     1353.95    119.98 o
  -5  11  10       10.62       18.16     52.59 o
  -4  11  10      452.64      701.36     93.70 o
  -3  11  10     1597.10     1708.38    177.43 o
  -2  11  10     2943.22     3095.98    145.27 o
  -1  11  10      761.90      762.03     81.44 o
   0  11  10     1101.02     1137.71     94.88 o
   1  11  10      824.44      813.31     84.69 o
   2  11  10     3046.87     3224.64    229.96 o
   3  11  10     1629.89     1680.56    123.65 o
   4  11  10      378.31      386.84     78.15 o
   5  11  10       17.82      -73.91     73.91 o
  -4  12  10      111.38      100.67     92.61 o
  -3  12  10     1042.27     1136.74    121.62 o
  -2  12  10      526.07      571.94    107.10 o
  -1  12  10      476.96      508.76     76.25 o
   0  12  10      203.53      237.67     85.99 o
   1  12  10      403.82      413.44     96.28 o
   2  12  10      538.06      580.36     87.91 o
   3  12  10      991.42     1024.14    106.33 o
   4  12  10      134.80       -4.59     77.58 o
  -2  13  10      534.05      788.81    138.41 o
  -1  13  10      710.87      667.08    106.98 o
   0  13  10     1564.19     1513.41    143.30 o
   1  13  10      636.33      611.56    110.52 o
   1   0  11     1489.38     1639.34     48.69 o
   2   0  11        2.67        6.33     30.64 o
   3   0  11       32.90       79.13     87.07 o
   4   0  11     2012.06     2033.88     87.02 o
   5   0  11     5187.80     4878.11    132.20 o
   6   0  11     2569.92     2524.23    136.99 o
   7   0  11      656.23      637.00     60.12 o
   8   0  11     1049.01     1134.05     77.56 o
   9   0  11       92.16       81.56     59.50 o
  -9   1  11      122.85      128.34     41.60 o
  -8   1  11      416.94      579.35    102.19 o
  -7   1  11     2502.57     2331.91     93.11 o
  -6   1  11      473.40      514.30     57.12 o
  -5   1  11     1103.87     1097.61     63.06 o
  -4   1  11     1567.95     1669.15     76.63 o
  -3   1  11     1636.77     1602.71     63.26 o
  -2   1  11      774.41      793.87     49.93 o
  -1   1  11     1303.98     1441.70     60.68 o
   0   1  11     4753.05     4761.00    146.75 o
   1   1  11     1824.29     1981.41     65.05 o
   2   1  11      828.67      874.51     46.44 o
   3   1  11     1657.14     1658.88     61.46 o
   4   1  11     1361.38     1426.96     76.60 o
   5   1  11     1060.30      970.22     68.92 o
   6   1  11      388.06      363.46     68.62 o
   7   1  11     2320.45     2451.41    138.24 o
   8   1  11      398.89      464.04     64.06 o
   9   1  11      125.29      171.93     49.87 o
  -9   2  11      732.62      552.76     67.06 o
  -8   2  11      153.06      217.80     61.89 o
  -7   2  11     1172.50     1166.30     68.31 o
  -6   2  11      667.41      749.38     56.54 o
  -5   2  11     1159.29     1292.28     87.64 o
  -4   2  11     2565.43     2615.34    123.31 o
  -3   2  11      713.30      720.59     46.22 o
  -2   2  11     6806.47     6967.50    126.17 o
  -1   2  11     1988.88     2044.67     72.73 o
   0   2  11     3577.56     3561.94    102.87 o
   1   2  11     1981.69     1931.44    119.62 o
   2   2  11     7020.95     7019.39    130.19 o
   3   2  11      586.94      605.27     41.56 o
   4   2  11     2286.17     2372.00     74.04 o
   5   2  11     1149.05     1132.13     76.33 o
   6   2  11      684.44      696.65     69.30 o
   7   2  11     1056.31     1309.02    123.98 o
   8   2  11      164.01      212.37     49.29 o
   9   2  11      670.26      686.99     72.84 o
  -8   3  11     2061.26     1876.58     93.94 o
  -7   3  11      244.78      167.14     35.31 o
  -6   3  11     1159.06     1245.22     69.41 o
  -5   3  11      551.81      634.96     52.12 o
  -4   3  11      215.91      226.00     51.00 o
  -3   3  11     5261.78     5466.34    128.27 o
  -2   3  11     4232.02     4312.06    144.29 o
  -1   3  11     2220.48     2304.90    127.85 o
   0   3  11      323.89      331.17     46.71 o
   1   3  11     2143.74     2246.11    165.98 o
   2   3  11     4570.67     4192.87    114.50 o
   3   3  11     5308.97     5027.03    176.70 o
   4   3  11      242.58      164.90     34.16 o
   5   3  11      702.43      592.37     70.35 o
   6   3  11     1244.84     1095.43     96.59 o
   7   3  11      255.65      369.60     88.32 o
   8   3  11     2073.07     2193.93    111.63 o
  -8   4  11      183.42      194.60     49.81 o
  -7   4  11      376.90      408.09     54.03 o
  -6   4  11      330.56      345.86     41.08 o
  -5   4  11      168.40      222.54     57.17 o
  -4   4  11     1993.22     1843.11     98.59 o
  -3   4  11      166.27      195.51     53.00 o
  -2   4  11     3475.07     3859.90    120.15 o
  -1   4  11     3327.68     3137.00    251.15 o
   0   4  11       23.98       39.38     47.25 o
   1   4  11     2788.77     2751.31     95.87 o
   2   4  11     3289.91     3213.76    107.25 o
   3   4  11      310.10      287.94     47.02 o
   4   4  11     2131.13     2022.66     93.90 o
   5   4  11      147.45      122.97     88.37 o
   6   4  11      302.18      434.67     71.82 o
   7   4  11      307.87      446.33     75.52 o
   8   4  11      207.32      278.70     63.59 o
  -8   5  11      409.86      435.31     68.35 o
  -7   5  11      154.66      212.08     58.92 o
  -6   5  11     1600.47     1562.12     72.56 o
  -5   5  11     4550.51     4427.01    201.99 o
  -4   5  11      780.83      770.76     69.36 o
  -3   5  11     3293.64     3461.79    139.45 o
  -2   5  11     1201.59     1168.72     77.20 o
  -1   5  11      317.99      354.39     46.71 o
   0   5  11      296.45      363.74     67.99 o
   1   5  11      365.37      408.22     51.45 o
   2   5  11     1146.55     1192.16    156.17 o
   3   5  11     2812.86     2805.74    109.50 o
   4   5  11      813.46      669.77     65.04 o
   5   5  11     4500.58     4001.93    217.43 o
   6   5  11     1642.24     2136.59    181.14 o
   7   5  11      217.63      350.43     97.15 o
   8   5  11      456.85      526.41    127.45 o
  -8   6  11      805.63      912.24     90.03 o
  -7   6  11        9.57       94.29     75.09 o
  -6   6  11     1939.53     1903.82    108.45 o
  -5   6  11      987.45      983.49    108.47 o
  -4   6  11      334.07      378.29     56.34 o
  -3   6  11      331.18      387.12     70.99 o
  -2   6  11      969.53      966.14     83.71 o
  -1   6  11     4706.99     4564.53    148.42 o
   0   6  11     3597.19     3490.63    118.29 o
   1   6  11     4302.89     4100.07    126.19 o
   2   6  11     1179.53     1185.05     82.32 o
   3   6  11      405.40      391.52     55.83 o
   4   6  11      395.04      277.30     93.26 o
   5   6  11      940.12      938.31    187.69 o
   6   6  11     1853.70     1949.95    174.45 o
   7   6  11        8.55      108.12     96.80 o
  -7   7  11       13.49      -60.00     80.61 o
  -6   7  11     2055.47     1925.92    111.51 o
  -5   7  11      477.39      566.70     68.22 o
  -4   7  11      560.98      655.30     66.54 o
  -3   7  11      696.33      773.67     70.00 o
  -2   7  11     1934.91     2063.48     85.86 o
  -1   7  11      894.23      817.57     67.77 o
   0   7  11     1688.76     1519.94     86.38 o
   1   7  11      766.61      690.15     66.64 o
   2   7  11     2221.96     2237.24    124.64 o
   3   7  11      661.23      644.74     87.67 o
   4   7  11      568.54      612.91    114.13 o
   5   7  11      473.43      602.14    130.71 o
   6   7  11     1952.38     2189.90    196.49 o
   7   7  11       13.73       64.87    101.16 o
  -7   8  11      659.80      593.12    137.78 o
  -6   8  11      173.30      143.02     55.63 o
  -5   8  11       81.51       90.58     52.40 o
  -4   8  11     1126.53     1121.77     82.25 o
  -3   8  11     1532.16     1527.48     84.85 o
  -2   8  11     2188.63     2218.98     92.89 o
  -1   8  11      876.94      866.75     72.64 o
   0   8  11     2981.75     2763.11    118.01 o
   1   8  11      926.58      967.56     78.62 o
   2   8  11     2115.70     2097.16    108.86 o
   3   8  11     1602.72     1802.23    136.73 o
   4   8  11     1186.30     1108.42    108.11 o
   5   8  11       81.69      137.09     59.98 o
   6   8  11      171.13      128.40     65.57 o
  -6   9  11      176.43      135.33     57.46 o
  -5   9  11     1416.58     1413.30     95.10 o
  -4   9  11      497.09      607.69     87.73 o
  -3   9  11     4234.37     4485.40    326.21 o
  -2   9  11       47.60       43.96     60.90 o
  -1   9  11     1348.37     1319.10     90.15 o
   0   9  11      271.48      198.48     50.37 o
   1   9  11     1326.13     1253.49     89.49 o
   2   9  11       35.94      160.16     65.63 o
   3   9  11     4257.71     4723.41    216.11 o
   4   9  11      557.87      595.90     80.58 o
   5   9  11     1347.44     1291.00    107.59 o
   6   9  11      211.44      175.55     68.02 o
  -5  10  11      654.42      636.97     71.93 o
  -4  10  11     2123.66     2444.94    144.98 o
  -3  10  11      803.35      867.44     91.50 o
  -2  10  11      364.05      494.31    153.63 o
  -1  10  11     1252.74     1436.15    105.54 o
   0  10  11        1.54       87.23     64.42 o
   1  10  11     1276.30     1469.68    224.86 o
   2  10  11      377.31      502.04    100.42 o
   3  10  11      663.74      805.94     94.30 o
   4  10  11     1910.44     2073.05    133.33 o
   5  10  11      671.59      556.59     87.34 o
  -4  11  11      377.69      530.89     86.77 o
  -3  11  11      209.68      173.15    111.13 o
  -2  11  11      688.86      816.10    183.32 o
  -1  11  11      581.46      619.59     84.35 o
   0  11  11     6392.82     6157.07    262.25 o
   1  11  11      640.98      623.66     79.77 o
   2  11  11      662.02      748.58     89.38 o
   3  11  11      202.30      258.32     70.77 o
   4  11  11      403.89      413.70     81.46 o
  -2  12  11      175.40      213.56     67.75 o
  -1  12  11     1279.97     1143.78    101.21 o
   0  12  11      548.25      580.11    103.96 o
   1  12  11     1359.30     1217.71    133.20 o
   2  12  11      169.85      191.62     72.53 o
   0   0  12    15397.95    16228.70    374.72 o
   1   0  12      808.10      843.60     57.60 o
   2   0  12     1620.66     1762.73     72.30 o
   3   0  12        1.00       64.00     50.95 o
   4   0  12     3020.27     3008.81    105.70 o
   5   0  12     2226.49     2320.35     97.34 o
   6   0  12       51.24      -10.68     45.98 o
   7   0  12     3110.95     2826.11    120.56 o
   8   0  12       29.95        3.82     57.26 o
  -8   1  12     1400.62     1242.82     75.73 o
  -7   1  12      545.58      496.65     54.68 o
  -6   1  12     1453.35     1339.37     81.57 o
  -5   1  12      232.07      271.70     47.93 o
  -4   1  12     2575.79     2634.57     97.90 o
  -3   1  12      736.62      716.57     51.55 o
  -2   1  12      176.02      218.34     40.89 o
  -1   1  12      110.84      157.59     35.56 o
   0   1  12      666.22      699.09     47.94 o
   1   1  12      151.63      201.64     51.46 o
   2   1  12      205.91      254.97    102.47 o
   3   1  12      549.56      633.59     56.79 o
   4   1  12     2543.82     2501.39    100.65 o
   5   1  12      274.60      262.48     49.34 o
   6   1  12     1487.43     1505.88    106.79 o
   7   1  12      569.26      519.93     76.69 o
   8   1  12     1437.37     1390.89     90.56 o
  -8   2  12      994.68     1000.85     63.30 o
  -7   2  12      214.89      153.40     41.91 o
  -6   2  12      320.46      356.35     47.70 o
  -5   2  12      357.43      447.06     55.40 o
  -4   2  12     1341.92     1186.91     92.73 o
  -3   2  12     1389.47     1420.38     64.06 o
  -2   2  12      192.98      197.21     36.65 o
  -1   2  12      953.09     1042.17     59.11 o
   0   2  12     2392.55     2405.44     80.94 o
   1   2  12      674.20      697.30     57.22 o
   2   2  12      229.57      209.21     43.55 o
   3   2  12     1401.42     1637.01    102.39 o
   4   2  12     1494.84     1297.76     77.94 o
   5   2  12      407.05      409.01     76.07 o
   6   2  12      358.22      317.93     53.93 o
   7   2  12      221.41      214.75    100.44 o
   8   2  12      916.90     1003.12    112.11 o
  -8   3  12      229.49      151.00     45.27 o
  -7   3  12     1047.25      898.50     57.97 o
  -6   3  12      345.76      363.06     48.62 o
  -5   3  12      698.63      724.71     71.49 o
  -4   3  12     1328.84     1334.98     96.73 o
  -3   3  12     2826.32     2935.39    126.41 o
  -2   3  12     5171.73     5281.12    120.75 o
  -1   3  12      102.18      120.79     41.66 o
   0   3  12      103.62      123.35     42.05 o
   1   3  12       85.93       88.75     47.38 o
   2   3  12     5140.04     5018.10    126.70 o
   3   3  12     2590.73     2841.50    160.60 o
   4   3  12     1488.06     1595.79    180.63 o
   5   3  12      743.54      661.90    174.93 o
   6   3  12      334.90      292.56    100.15 o
   7   3  12     1041.63     1051.57     97.43 o
   8   3  12      180.96      243.64     59.72 o
  -8   4  12      688.08      624.26     76.04 o
  -7   4  12     1176.45     1086.13     78.88 o
  -6   4  12      690.48      684.57     51.78 o
  -5   4  12     2315.77     2200.09     81.97 o
  -4   4  12        2.17       21.16     41.88 o
  -3   4  12      992.27      930.33    105.50 o
  -2   4  12      603.62      697.45     75.53 o
  -1   4  12      473.25      450.56     44.07 o
   0   4  12     1304.21     1368.73    111.04 o
   1   4  12      376.51      384.62     50.44 o
   2   4  12      875.07      868.72     64.95 o
   3   4  12      972.34     1000.07     70.66 o
   4   4  12        9.09       -0.83     36.86 o
   5   4  12     2319.80     2179.13    166.58 o
   6   4  12      563.40      692.00    109.44 o
   7   4  12     1283.59     1512.52    123.41 o
   8   4  12      592.40      625.11     92.27 o
  -7   5  12      289.05      336.69     66.89 o
  -6   5  12     1234.69     1131.43     68.46 o
  -5   5  12     1364.56     1244.84    105.07 o
  -4   5  12      280.54      278.04     51.18 o
  -3   5  12      777.68      765.14    143.96 o
  -2   5  12     1707.15     1750.89    134.99 o
  -1   5  12     3603.48     3524.72    169.08 o
   0   5  12        1.32        9.94     52.66 o
   1   5  12     3457.35     3488.41    120.82 o
   2   5  12     1736.90     1542.66     84.16 o
   3   5  12      901.28      904.99     86.92 o
   4   5  12      253.79      187.69     47.41 o
   5   5  12     1367.66     1169.27     87.75 o
   6   5  12     1158.24     1406.23    159.09 o
   7   5  12      237.76      418.08    118.92 o
  -7   6  12       92.63      150.39     76.65 o
  -6   6  12      231.71      219.46     83.04 o
  -5   6  12     2547.72     2502.04    119.15 o
  -4   6  12      108.44      148.41     50.33 o
  -3   6  12      161.31      300.18     55.07 o
  -2   6  12     1084.24      980.18    106.41 o
  -1   6  12     1141.48     1192.86     79.81 o
   0   6  12     1183.95     1174.55     79.35 o
   1   6  12     1108.68     1025.06     74.93 o
   2   6  12     1181.96     1062.88     79.26 o
   3   6  12      176.12      153.26     69.04 o
   4   6  12       80.16       45.59     61.36 o
   5   6  12     2520.71     2611.17    306.01 o
   6   6  12      267.30      341.50    200.13 o
   7   6  12       79.11      191.32     96.97 o
  -6   7  12      811.35      745.12    110.85 o
  -5   7  12      314.08      313.95     57.47 o
  -4   7  12      313.09      404.14     62.42 o
  -3   7  12      756.64      953.17     95.03 o
  -2   7  12      978.03      945.50     79.00 o
  -1   7  12     1413.64     1434.74     92.16 o
   0   7  12      734.51      712.03     66.51 o
   1   7  12     1411.46     1276.10     86.00 o
   2   7  12      986.45     1039.00    112.70 o
   3   7  12      784.14      648.53    120.58 o
   4   7  12      346.93      412.47     69.30 o
   5   7  12      438.75      532.42    169.26 o
   6   7  12      688.34      732.27    193.01 o
  -6   8  12     1083.24      960.98     89.47 o
  -5   8  12     1142.14     1177.53     97.56 o
  -4   8  12      875.99      923.17     99.47 o
  -3   8  12     1186.82     1396.48    116.01 o
  -2   8  12      277.97      374.15     55.42 o
  -1   8  12      970.65      835.21     74.45 o
   0   8  12        3.36       10.22     42.28 o
   1   8  12      966.28      896.30     78.88 o
   2   8  12      320.97      276.99    117.27 o
   3   8  12     1110.57     1156.60     96.78 o
   4   8  12      866.19      925.09    149.02 o
   5   8  12     1039.52     1239.03    185.23 o
   6   8  12      997.20      991.16    121.63 o
  -5   9  12      762.72      796.96    100.25 o
  -4   9  12      378.72      517.50     85.18 o
  -3   9  12      245.20      393.60     76.85 o
  -2   9  12      763.21      832.86    149.94 o
  -1   9  12      145.35      115.23     51.63 o
   0   9  12      203.43      152.19     76.79 o
   1   9  12      187.86       94.17    113.83 o
   2   9  12      688.45      682.60     79.44 o
   3   9  12      250.13      376.77     83.87 o
   4   9  12      464.05      479.84     83.58 o
   5   9  12      753.42      758.25    135.43 o
  -4  10  12     1364.22     1783.68    134.06 o
  -3  10  12     1897.94     1940.32    185.40 o
  -2  10  12      189.01      245.62     64.51 o
  -1  10  12     1180.20     1140.60    132.38 o
   0  10  12      651.78      592.41     73.17 o
   1  10  12     1264.11     1255.65    114.93 o
   2  10  12      172.64      349.55    151.15 o
   3  10  12     1864.00     1989.54    154.88 o
   4  10  12     1449.35     1556.31    120.69 o
  -3  11  12      849.57      902.63    125.68 o
  -2  11  12      463.64      573.19     89.59 o
  -1  11  12      473.48      385.17    103.54 o
   0  11  12      736.16      772.96    119.50 o
   1  11  12      567.00      650.47    110.97 o
   2  11  12      484.82      554.86     84.99 o
   3  11  12      808.77      829.52     98.94 o
   1   0  13     4050.33     4079.27    215.63 o
   2   0  13       13.51       45.64     41.53 o
   3   0  13     6789.93     6715.04    318.13 o
   4   0  13        2.98       83.92     42.87 o
   5   0  13        2.85       13.62     39.17 o
   6   0  13      320.93      321.91     53.84 o
   7   0  13        1.44      -53.75     53.75 o
   8   0  13       60.24        8.70     57.96 o
  -7   1  13     1736.49     1446.89    112.58 o
  -6   1  13      525.31      442.18     57.77 o
  -5   1  13       73.73      126.03     46.39 o
  -4   1  13     1910.00     2008.62     92.70 o
  -3   1  13     4009.81     4271.34    160.62 o
  -2   1  13      223.65      227.75     36.94 o
  -1   1  13      418.94      474.04     64.19 o
   0   1  13     1043.89     1187.96     87.12 o
   1   1  13      501.57      531.62     66.44 o
   2   1  13      156.92      171.59    103.32 o
   3   1  13     3959.85     3875.43    275.92 o
   4   1  13     1969.76     1960.86    115.94 o
   5   1  13       49.95       60.30     55.23 o
   6   1  13      514.20      451.75     62.49 o
   7   1  13     1733.35     1520.23    105.66 o
  -7   2  13      184.79      131.44     43.17 o
  -6   2  13       42.24       79.01     46.27 o
  -5   2  13     1382.49     1470.26     84.02 o
  -4   2  13       69.26      151.25     95.76 o
  -3   2  13      373.92      366.79     61.66 o
  -2   2  13     3780.40     3943.80    109.58 o
  -1   2  13      765.06      803.56     55.82 o
   0   2  13    10036.28    11590.46    356.49 o
   1   2  13      802.61      905.53    133.66 o
   2   2  13     3391.03     3988.20    261.34 o
   3   2  13      345.33      458.11     72.78 o
   4   2  13       64.02      124.46     60.88 o
   5   2  13     1261.67     1287.75    103.62 o
   6   2  13       20.76       -0.65     58.70 o
   7   2  13      177.03      128.38     89.88 o
  -7   3  13      301.64      286.23     40.94 o
  -6   3  13     1867.98     1753.04     84.11 o
  -5   3  13      308.06      398.03     53.62 o
  -4   3  13     2238.14     2257.41    125.15 o
  -3   3  13      558.81      528.95     71.59 o
  -2   3  13       83.11      121.82     38.37 o
  -1   3  13     6133.01     6429.63    188.86 o
   0   3  13      154.35      141.02     44.20 o
   1   3  13     6605.59     6645.57    689.79 o
   2   3  13      108.14      142.45     98.21 o
   3   3  13      609.05      546.47     77.32 o
   4   3  13     2331.19     2367.70    129.59 o
   5   3  13      265.27      203.13    102.88 o
   6   3  13     1772.53     1702.50    144.74 o
   7   3  13      337.64      536.84    115.05 o
  -7   4  13      190.12      245.81     66.22 o
  -6   4  13     1012.98      995.36     89.74 o
  -5   4  13     1565.92     1415.24     78.51 o
  -4   4  13      547.24      428.41     69.14 o
  -3   4  13     1537.72     1470.25    225.97 o
  -2   4  13      234.45      281.90     50.59 o
  -1   4  13       60.26       23.14     43.38 o
   0   4  13      360.99      398.63     59.81 o
   1   4  13       87.24       97.69     52.51 o
   2   4  13      175.66      183.00     42.94 o
   3   4  13     1439.70     1387.48    107.91 o
   4   4  13      544.84      527.69     82.62 o
   5   4  13     1471.67     1433.56    234.14 o
   6   4  13     1146.08     1128.56    278.81 o
   7   4  13      211.58      395.85     80.88 o
  -7   5  13       47.57      145.57     76.05 o
  -6   5  13      283.06      370.45     48.31 o
  -5   5  13      109.90       94.42     71.39 o
  -4   5  13      950.83      982.27    125.82 o
  -3   5  13      216.47      285.25    123.29 o
  -2   5  13     4618.08     5214.51    232.00 o
  -1   5  13     4120.28     4410.26    401.30 o
   0   5  13       38.51      -21.01     50.83 o
   1   5  13     4094.13     4007.32    131.96 o
   2   5  13     4621.08     4433.73    138.85 o
   3   5  13      239.04      292.85     52.95 o
   4   5  13     1033.54     1000.34    126.59 o
   5   5  13       67.20     -100.40    100.40 o
   6   5  13      237.93      420.88    107.42 o
   7   5  13       35.13      126.88    107.85 o
  -6   6  13      677.04      541.84     73.18 o
  -5   6  13      176.27      127.40     56.64 o
  -4   6  13     2184.76     2057.51    124.12 o
  -3   6  13      516.27      561.78    102.56 o
  -2   6  13     3032.68     2976.81    180.64 o
  -1   6  13      442.76      544.82     90.82 o
   0   6  13      328.04      410.91     60.21 o
   1   6  13      416.58      415.60     56.97 o
   2   6  13     2898.09     2664.07    116.97 o
   3   6  13      513.24      433.21     61.58 o
   4   6  13     2225.33     2136.22    116.51 o
   5   6  13      176.99      170.48     96.90 o
   6   6  13      706.30     1048.42    152.06 o
  -6   7  13       40.78      -45.88     92.59 o
  -5   7  13      101.76       84.21     51.15 o
  -4   7  13       25.56      103.50     63.72 o
  -3   7  13      143.66      283.45     75.31 o
  -2   7  13     2943.70     2752.23    200.23 o
  -1   7  13     2669.03     2609.54    118.13 o
   0   7  13        7.05       48.10     47.32 o
   1   7  13     2617.85     2575.29    128.71 o
   2   7  13     2878.59     2688.41    124.94 o
   3   7  13      128.61       74.25     87.86 o
   4   7  13       29.03      -57.94    148.04 o
   5   7  13       49.97      171.77    175.70 o
  -5   8  13     2149.75     2245.37    151.21 o
  -4   8  13     1520.57     1476.01    118.05 o
  -3   8  13      970.21     1134.12    108.39 o
  -2   8  13      109.30      128.85     49.36 o
  -1   8  13      582.26      519.55     68.12 o
   0   8  13     1728.95     1499.30     97.35 o
   1   8  13      553.64      484.60     66.67 o
   2   8  13       99.52       21.40     89.29 o
   3   8  13      876.72      815.85     87.65 o
   4   8  13     1430.45     1442.64    157.82 o
   5   8  13     2196.70     2144.99    165.25 o
  -4   9  13     1836.19     1944.27    306.69 o
  -3   9  13       31.69      230.27     79.85 o
  -2   9  13       50.73      -18.72     78.99 o
  -1   9  13     1271.63     1250.17    151.53 o
   0   9  13       20.62       -5.34     66.26 o
   1   9  13     1351.20     1381.41    101.74 o
   2   9  13       36.88      -48.43    127.19 o
   3   9  13       36.71      128.16    153.92 o
   4   9  13     1938.17     1941.11    128.79 o
  -3  10  13      734.95      916.02    104.41 o
  -2  10  13     1668.35     1667.45    166.16 o
  -1  10  13      959.56      983.90    131.83 o
   0  10  13     3583.10     3343.77    151.51 o
   1  10  13     1005.13      995.27    104.75 o
   2  10  13     1587.96     1871.49    300.56 o
   3  10  13      707.11      792.22    195.28 o
   0  11  13       50.60      113.21     92.75 o
   0   0  14     1921.54     1783.23    147.21 o
   1   0  14      121.13      122.29     51.19 o
   2   0  14       75.18       86.61     98.21 o
   3   0  14      567.72      676.83    141.61 o
   4   0  14     2289.85     2250.23    125.00 o
   5   0  14     1172.96     1193.59     99.71 o
   6   0  14      288.82      250.47     66.33 o
   7   0  14     1658.93     1620.68    121.74 o
  -7   1  14      627.98      502.57     64.81 o
  -6   1  14     1036.64      917.13     77.27 o
  -5   1  14      172.97      185.72     52.50 o
  -4   1  14      946.42      984.91     89.70 o
  -3   1  14      231.00      202.70    103.24 o
  -2   1  14      563.66      600.88     69.21 o
  -1   1  14      148.76      155.25     52.54 o
   0   1  14       55.22       87.38     54.59 o
   1   1  14      206.97      184.15     96.93 o
   2   1  14      612.28      672.76    131.22 o
   3   1  14      230.24      291.66     69.06 o
   4   1  14      899.09      877.05     91.05 o
   5   1  14      226.43      269.19     66.46 o
   6   1  14     1055.76      975.77     97.10 o
   7   1  14      604.37      499.27     85.41 o
  -7   2  14        9.56       -8.85     43.07 o
  -6   2  14      226.02      219.56     52.93 o
  -5   2  14       25.11      109.41     48.81 o
  -4   2  14     1093.27     1266.72    184.62 o
  -3   2  14     1011.55      918.66     87.13 o
  -2   2  14      527.56      543.99     65.72 o
  -1   2  14      755.33      814.06     82.03 o
   0   2  14      312.64      371.40     96.42 o
   1   2  14      669.26      706.41    136.23 o
   2   2  14      498.19      556.16    133.92 o
   3   2  14     1206.31     1248.47    119.58 o
   4   2  14     1160.25     1162.86    100.24 o
   5   2  14       37.50       72.41     59.97 o
   6   2  14      129.52       72.30     91.65 o
   7   2  14       20.24      -47.34    124.70 o
  -6   3  14      390.45      393.75     50.34 o
  -5   3  14       63.23      163.93     50.04 o
  -4   3  14      620.36      515.39     95.60 o
  -3   3  14      669.09      679.11     98.29 o
  -2   3  14     2750.16     2823.72    116.10 o
  -1   3  14      371.25      441.47     89.86 o
   0   3  14       86.50      129.72     91.77 o
   1   3  14      382.71      492.33    127.42 o
   2   3  14     2780.73     2728.37    157.97 o
   3   3  14      715.04      732.65     85.15 o
   4   3  14      483.03      513.64    106.23 o
   5   3  14       26.47       41.03     62.46 o
   6   3  14      382.35      395.33    116.70 o
  -6   4  14     1057.63     1182.58    114.99 o
  -5   4  14     2112.39     2027.04    110.19 o
  -4   4  14        2.31      -32.20     55.13 o
  -3   4  14      489.81      558.12     98.52 o
  -2   4  14      119.32      138.12     47.91 o
  -1   4  14      749.10      832.81     78.33 o
   0   4  14      164.93      127.28     51.33 o
   1   4  14      783.22      883.66     90.19 o
   2   4  14      120.25      103.69     75.47 o
   3   4  14      454.22      469.52     78.14 o
   4   4  14        7.55       18.07     61.88 o
   5   4  14     2277.44     2383.19    341.01 o
   6   4  14     1121.86     1131.41    167.33 o
  -6   5  14      748.55      915.82     89.99 o
  -5   5  14      364.86      247.87     65.17 o
  -4   5  14      270.66      267.23     62.82 o
  -3   5  14      536.52      612.30    106.05 o
  -2   5  14       52.92      247.42     87.07 o
  -1   5  14     1704.60     1719.33    147.79 o
   0   5  14      115.21      122.88     62.51 o
   1   5  14     1572.08     1565.80     95.70 o
   2   5  14      104.17       77.39     93.18 o
   3   5  14      514.64      490.68     84.81 o
   4   5  14      305.56      266.94     79.30 o
   5   5  14      325.80      330.65    137.74 o
   6   5  14      769.96     1111.69    121.45 o
  -5   6  14     1624.04     1506.77    154.68 o
  -4   6  14      319.04      316.58     98.19 o
  -3   6  14       67.13      115.99     72.70 o
  -2   6  14      817.62      945.54    123.91 o
  -1   6  14      276.61      332.26     67.18 o
   0   6  14      855.73      864.01     69.34 o
   1   6  14      304.92      338.26     57.56 o
   2   6  14      773.28      644.82     73.08 o
   3   6  14       76.27       16.68     78.03 o
   4   6  14      320.48      179.94     91.84 o
   5   6  14     1695.61     1309.25    155.48 o
  -5   7  14      283.82      200.01    103.16 o
  -4   7  14      734.90      848.65    116.78 o
  -3   7  14     1512.25     1539.67    149.30 o
  -2   7  14     1452.02     1453.57    316.62 o
  -1   7  14       66.44       40.80     48.45 o
   0   7  14      327.09      352.44     58.85 o
   1   7  14       36.42       76.92     52.09 o
   2   7  14     1459.50     1324.75     95.95 o
   3   7  14     1546.57     1327.34     98.27 o
   4   7  14      659.41      355.10    105.39 o
  -4   8  14      152.93      296.33     85.43 o
  -3   8  14      659.42      850.34    132.45 o
  -2   8  14      128.96       97.89     76.14 o
  -1   8  14      339.23      323.45     66.48 o
   0   8  14        8.67       39.58     48.89 o
   1   8  14      463.27      373.77     85.34 o
   2   8  14      123.40       54.13     50.68 o
   3   8  14      733.57      636.64     80.88 o
   4   8  14      159.88      269.14    112.87 o
  -3   9  14     1214.64     1346.13    159.39 o
  -2   9  14      142.01      101.30     70.73 o
  -1   9  14      382.13      332.56     94.69 o
   0   9  14        4.11       -7.90     52.20 o
   1   9  14      401.24      276.84    107.40 o
   2   9  14      193.23      101.23    136.25 o
   3   9  14     1342.21     1332.14    106.89 o
   0  10  14     3516.47     3251.79    208.31 o
   1   0  15     1039.03      933.73     86.72 o
   2   0  15      186.10      257.55    106.60 o
   3   0  15      215.51      236.01    127.57 o
   4   0  15     2505.25     2560.64    139.39 o
   5   0  15      638.45      701.15     90.16 o
   6   0  15      535.50      440.00     77.81 o
  -6   1  15      307.21      165.30     60.70 o
  -5   1  15      184.21      246.71     67.96 o
  -4   1  15       31.88      132.00     61.13 o
  -3   1  15     1345.54     1482.91    183.77 o
  -2   1  15      871.06      971.99     83.16 o
  -1   1  15     1579.42     1564.83    103.64 o
   0   1  15     1123.10     1352.95    100.48 o
   1   1  15     1439.28     1632.67    173.62 o
   2   1  15      922.69     1139.69    159.47 o
   3   1  15     1198.22     1267.33    106.30 o
   4   1  15       45.54       74.90     89.20 o
   5   1  15      268.12      257.54     70.97 o
   6   1  15      271.96      206.37     66.09 o
  -6   2  15       17.99       14.97     64.20 o
  -5   2  15      496.63      457.14     71.16 o
  -4   2  15     1076.04     1172.33    171.66 o
  -3   2  15      502.98      579.49    136.24 o
  -2   2  15      625.89      663.58     73.11 o
  -1   2  15     3068.96     3228.61    143.59 o
   0   2  15        4.13       60.26     89.16 o
   1   2  15     2812.27     3138.96    225.62 o
   2   2  15      578.43      647.61    138.30 o
   3   2  15      491.14      629.13    109.07 o
   4   2  15     1061.88     1045.99    134.02 o
   5   2  15      494.75      411.69     77.05 o
   6   2  15       41.33      -26.50     73.79 o
  -6   3  15      380.85      375.61     55.64 o
  -5   3  15      415.40      445.16     94.03 o
  -4   3  15       42.26      137.76    115.77 o
  -3   3  15     1183.96     1190.36    160.58 o
  -1   3  15      428.60      459.57     99.16 o
   0   3  15      764.97      936.63    140.84 o
   1   3  15      457.13      443.52    122.95 o
   2   3  15      796.43      910.29     98.75 o
   3   3  15     1355.84     1394.19    151.19 o
   4   3  15       46.81       34.14     59.03 o
   5   3  15      409.63      421.09     83.67 o
  -5   4  15      302.50      453.16     81.12 o
  -4   4  15     1062.08      941.57    129.88 o
  -3   4  15      191.43      145.99     77.63 o
  -1   4  15      112.32      143.35     85.94 o
   0   4  15     1207.96     1439.31    175.21 o
   1   4  15      105.27      206.95     72.38 o
   2   4  15     1190.29     1254.35    120.67 o
   3   4  15      235.66      280.81     71.31 o
   4   4  15     1088.91     1042.41    167.54 o
   5   4  15      315.66      351.23     77.39 o
  -5   5  15      655.83      600.61    145.34 o
  -4   5  15      184.96      195.69     94.65 o
  -3   5  15      967.72      864.29    123.19 o
  -2   5  15     1315.73     1337.59    133.42 o
  -1   5  15      192.25      199.57     94.82 o
   0   5  15      818.56     1066.30     97.73 o
   1   5  15      176.82      198.47     68.96 o
   2   5  15     1311.09     1330.29    147.56 o
   3   5  15      976.73      889.10    100.26 o
   4   5  15      115.83      121.77     78.51 o
   5   5  15      682.66      783.82    177.57 o
  -4   6  15      278.93      260.80     94.58 o
  -3   6  15       16.88       67.39     73.04 o
  -2   6  15       98.35      254.38     92.88 o
  -1   6  15     1981.09     1902.33    122.01 o
   0   6  15     2993.99     3357.28    169.84 o
   1   6  15     1802.30     1710.61    351.45 o
   2   6  15       87.77       83.55     98.06 o
   3   6  15       39.06       67.54     68.97 o
   4   6  15      257.99      192.68     89.13 o
  -3   7  15      724.13      766.32    119.47 o
  -2   7  15     1009.49     1060.22     92.77 o
  -1   7  15       30.27       76.31     57.31 o
   0   7  15      605.52      612.77     68.92 o
   1   7  15       35.00       77.25     53.90 o
   2   7  15      989.55      839.51    121.22 o
   3   7  15      682.35      481.79    116.74 o
  -2   8  15      431.63      549.78    107.73 o
  -1   8  15      242.04      219.62     59.26 o
   0   8  15      754.05      615.32     78.05 o
   1   8  15      199.74      213.09     64.37 o
   2   8  15      621.66      554.88     79.08 o
   0   0  16     1351.21     1331.64    149.04 o
   1   0  16     1053.79     1043.22     92.74 o
   2   0  16       15.52      118.52    101.98 o
   3   0  16     2251.32     2353.47    234.60 o
   4   0  16        0.64      106.42     70.95 o
   5   0  16        0.02       63.44     71.07 o
  -5   1  16      433.86      419.63     89.93 o
  -4   1  16       38.81      100.15     67.88 o
  -3   1  16      771.28      809.98    153.51 o
  -2   1  16     1248.32     1397.59    174.84 o
  -1   1  16      290.75      284.51     62.94 o
   0   1  16      980.17     1007.85     96.12 o
   1   1  16      246.36      288.24    105.42 o
   2   1  16     1253.00     1424.22    184.29 o
   3   1  16      657.83      778.93     94.21 o
   4   1  16       62.88       98.71     57.37 o
   5   1  16      360.76      331.90     94.52 o
  -5   2  16      128.41      176.76     71.74 o
  -4   2  16      890.03      841.31    147.85 o
  -3   2  16      235.31      242.62    104.79 o
  -2   2  16      322.22      407.84    125.28 o
  -1   2  16      129.33      153.94     76.49 o
   0   2  16      930.68     1067.49    146.66 o
   1   2  16       91.67       72.70     95.67 o
   2   2  16      310.98      303.71    131.66 o
   3   2  16      214.45      303.63     85.12 o
   4   2  16      959.74      928.61    101.33 o
  -4   3  16      246.99      291.78    126.31 o
  -1   3  16      126.57      165.69     78.65 o
   0   3  16      758.99      814.49    133.03 o
   1   3  16      136.82      150.41    116.63 o
   2   3  16      117.97      181.20     67.28 o
   3   3  16      736.19      755.83     95.50 o
   4   3  16      245.92      208.38     75.14 o
  -1   4  16     2635.63     2848.44    200.73 o
   0   4  16       42.10       45.55     95.10 o
   1   4  16     2729.15     2840.26    200.27 o
   2   4  16      479.73      552.49     91.71 o
   3   4  16      398.51      463.52     86.61 o
   4   4  16      846.56      886.88    109.76 o
   0   5  16      808.35      834.35     96.65 o
   1   5  16        9.31       86.41     77.59 o
   2   5  16      803.25      787.79     98.68 o
   3   5  16      434.73      347.91     82.19 o
  -1   6  16      641.17      728.96    120.07 o
   0   6  16      224.09      318.99     77.35 o
   1   6  16      548.20      551.96     83.76 o
   2   6  16     1308.68     1267.49    147.73 o
   3   6  16      512.19      469.54    153.20 o
  -1   7  16      233.12      405.91    103.55 o
   0   7  16      119.56      175.83     73.66 o
   1   7  16      229.49      221.08     77.49 o
   1   0  17      184.95      231.52    109.99 o
   2   0  17      157.48      259.33    123.99 o
   3   0  17      145.89      280.03    135.24 o
  -3   1  17      310.27      333.51    123.26 o
  -2   1  17      591.47      685.36    149.30 o
  -1   1  17      455.54      527.98     78.48 o
   0   1  17      521.28      365.03    108.45 o
   1   1  17      467.25      508.94    121.41 o
   2   1  17      435.77      569.40    148.35 o
   3   1  17      266.92      371.32     76.90 o
  -3   2  17      267.18      326.59    140.44 o
  -1   2  17      846.18      915.50    125.78 o
   0   2  17       53.72       65.14     81.96 o
   1   2  17      917.55     1185.78    180.18 o
   2   2  17      301.58      400.78     80.97 o
   3   2  17      344.75      572.31     94.77 o
   0   3  17       92.50      162.45    109.39 o
   1   3  17       53.68       97.80     96.98 o
   2   3  17      688.69      745.99     98.71 o
   3   3  17       41.56       61.35    136.09 o
   0   4  17      236.39      274.90    103.41 o
   1   4  17     1523.96     1407.59    162.10 o
   2   4  17      122.90       40.19    125.63 o
   0   5  17       31.39      136.39    100.56 o
   1   5  17      136.69      235.43     74.31 o
 
